# Supplementary material for: Multimorbidity patterns in COVID-19 patients and their relationship with infection severity: MRisk-COVID study
Source: PLoS One. 2023 Aug 31;18(8):e0290969. doi: 10.1371/journal.pone.0290969 (PMC10470964; doi:10.1371/journal.pone.0290969)
Supplement: S3 Table — (XLSX) [file pone.0290969.s003.xlsx]

## Sheet: Male
Additional file 3.
Table S2. Chronic conditions with >2% prevalence per age and sex stratum.
21-45			46-65			66-80			81-95
Category	Family	Prevalence (%)	Category	Family	Prevalence (%)	Category	Family	Prevalence (%)	Category	Family	Prevalence (%)
Anxiety and fear-related disorders	Mental, behavioral and neurodevelopmental disorders	33.26	Essential hypertension	Diseases of the circulatory system	42.44	Essential hypertension	Diseases of the circulatory system	72.14	Essential hypertension	Diseases of the circulatory system	78.44
Other specified and unspecified upper respiratory disease	Diseases of the respiratory system	22.9	Disorders of lipid metabolism	Endocrine, nutritional and metabolic diseases	34.1	Disorders of lipid metabolism	Endocrine, nutritional and metabolic diseases	49.03	Urinary incontinence	Diseases of the genitourinary system	56.88
Obesity	Endocrine, nutritional and metabolic diseases	20.64	Obesity	Endocrine, nutritional and metabolic diseases	29.37	Hyperplasia of prostate	Diseases of the genitourinary system	43.5	Hyperplasia of prostate	Diseases of the genitourinary system	55.24
Neurodevelopmental disorders	Mental, behavioral and neurodevelopmental disorders	17.86	Anxiety and fear-related disorders	Mental, behavioral and neurodevelopmental disorders	26.51	Diabetes mellitus without complication	Endocrine, nutritional and metabolic diseases	39.37	Disorders of lipid metabolism	Endocrine, nutritional and metabolic diseases	50.51
Disorders of lipid metabolism	Endocrine, nutritional and metabolic diseases	13.14	Sleep wake disorders	Diseases of the nervous system	23.34	Neoplasia (solid tumour)	Neoplasms	33.74	Neurocognitive disorders	Diseases of the nervous system	47.02
Schizophrenia spectrum and other psychotic disorders	Mental, behavioral and neurodevelopmental disorders	12.63	Other specified and unspecified nutritional and metabolic disorders	Endocrine, nutritional and metabolic diseases	18.98	Chronic obstructive pulmonary disease and bronchiectasis	Diseases of the respiratory system	31.99	Osteoarthritis	Diseases of the musculoskeletal system and connective tissue	42.3
Sleep wake disorders	Diseases of the nervous system	12.32	Diabetes mellitus without complication	Endocrine, nutritional and metabolic diseases	18.79	Obesity	Endocrine, nutritional and metabolic diseases	31.55	Diabetes mellitus without complication	Endocrine, nutritional and metabolic diseases	41.27
Epilepsy; convulsions	Diseases of the nervous system	12.22	Neoplasia (solid tumour)	Neoplasms	16.93	Osteoarthritis	Diseases of the musculoskeletal system and connective tissue	30.05	Cardiac dysrhythmias	Diseases of the circulatory system	39.84
Disorders of teeth and gingiva	Diseases of the digestive system	11.5	Spondylopathies/spondyloarthropathy (including infective)	Diseases of the musculoskeletal system and connective tissue	15.81	Cataract and other lens disorders	Diseases of the eye and adnexa	29.09	Chronic kidney disease	Diseases of the genitourinary system	39.22
Essential hypertension	Diseases of the circulatory system	11.09	Other specified and unspecified upper respiratory disease	Diseases of the respiratory system	15.56	Other specified and unspecified nutritional and metabolic disorders	Endocrine, nutritional and metabolic diseases	29	Cataract and other lens disorders	Diseases of the eye and adnexa	38.6
Asthma	Diseases of the respiratory system	10.57	Hyperplasia of prostate	Diseases of the genitourinary system	14	Sleep wake disorders	Diseases of the nervous system	26.89	Chronic obstructive pulmonary disease and bronchiectasis	Diseases of the respiratory system	36.76
Other specified joint disorders	Diseases of the musculoskeletal system and connective tissue	10.16	Other specified and unspecified liver disease	Diseases of the digestive system	13.32	Urinary incontinence	Diseases of the genitourinary system	26.63	Conduction disorders	Diseases of the circulatory system	32.85
Esophageal disorders	Diseases of the digestive system	8.52	Osteoarthritis	Diseases of the musculoskeletal system and connective tissue	13.07	Cardiac dysrhythmias	Diseases of the circulatory system	24.6	Neoplasia (solid tumour)	Neoplasms	32.65
Urinary incontinence	Diseases of the genitourinary system	8.01	Chronic obstructive pulmonary disease and bronchiectasis	Diseases of the respiratory system	12.94	Chronic kidney disease	Diseases of the genitourinary system	23.9	Heart failure	Diseases of the circulatory system	32.44
Other specified and unspecified nutritional and metabolic disorders	Endocrine, nutritional and metabolic diseases	7.91	Other specified joint disorders	Diseases of the musculoskeletal system and connective tissue	12.38	Coronary atherosclerosis and other heart disease	Diseases of the circulatory system	23.29	Coronary atherosclerosis and other heart disease	Diseases of the circulatory system	31.21
Headache; including migraine	Diseases of the nervous system	7.91	Neurodevelopmental disorders	Mental, behavioral and neurodevelopmental disorders	12.07	Neurocognitive disorders	Diseases of the nervous system	23.29	Sleep wake disorders	Diseases of the nervous system	29.36
Depressive disorders	Mental, behavioral and neurodevelopmental disorders	7.6	Depressive disorders	Mental, behavioral and neurodevelopmental disorders	11.57	Conduction disorders	Diseases of the circulatory system	22.67	Obesity	Endocrine, nutritional and metabolic diseases	26.08
Spondylopathies/spondyloarthropathy (including infective)	Diseases of the musculoskeletal system and connective tissue	7.6	Disorders of teeth and gingiva	Diseases of the digestive system	11.39	Heart failure	Diseases of the circulatory system	18.63	Other specified and unspecified nutritional and metabolic disorders	Endocrine, nutritional and metabolic diseases	25.87
Other specified inflammatory condition of skin	Diseases of the skin and subcutaneous tissue	7.6	Urinary incontinence	Diseases of the genitourinary system	11.26	Hearing loss	Diseases of the ear and mastoid process	18.54	Hearing loss	Diseases of the ear and mastoid process	24.44
Disruptive, impulse-control and conduct disorders	Mental, behavioral and neurodevelopmental disorders	7.39	Esophageal disorders	Diseases of the digestive system	10.95	Spondylopathies/spondyloarthropathy (including infective)	Diseases of the musculoskeletal system and connective tissue	17.31	Depressive disorders	Mental, behavioral and neurodevelopmental disorders	20.53
Thyroid disorders	Endocrine, nutritional and metabolic diseases	7.29	Coronary atherosclerosis and other heart disease	Diseases of the circulatory system	9.58	Peripheral and visceral vascular disease	Diseases of the circulatory system	17.22	Peripheral and visceral vascular disease	Diseases of the circulatory system	20.33
Scoliosis and other postural dorsopathic deformities	Diseases of the musculoskeletal system and connective tissue	5.95	Hearing loss	Diseases of the ear and mastoid process	9.58	Anxiety and fear-related disorders	Mental, behavioral and neurodevelopmental disorders	15.82	Spondylopathies/spondyloarthropathy (including infective)	Diseases of the musculoskeletal system and connective tissue	18.89
Alcohol-related disorders	Mental, behavioral and neurodevelopmental disorders	5.54	Alcohol-related disorders	Mental, behavioral and neurodevelopmental disorders	9.4	Diabetes mellitus with complication	Endocrine, nutritional and metabolic diseases	15.11	Nonrheumatic and unspecified valve disorders	Diseases of the circulatory system	16.84
Symptoms of mental and substance use conditions	Diseases of the skin and subcutaneous tissue	5.44	Epilepsy; convulsions	Diseases of the nervous system	8.9	Depressive disorders	Mental, behavioral and neurodevelopmental disorders	14.24	Gout	Diseases of the musculoskeletal system and connective tissue	16.63
Hearing loss	Diseases of the ear and mastoid process	5.34	Cardiac dysrhythmias	Diseases of the circulatory system	8.46	Esophageal disorders	Diseases of the digestive system	13.71	Diabetes mellitus with complication	Endocrine, nutritional and metabolic diseases	15.2
Trauma- and stressor-related disorders	Mental, behavioral and neurodevelopmental disorders	4.62	Thyroid disorders	Endocrine, nutritional and metabolic diseases	8.28	Other specified and unspecified liver disease	Diseases of the digestive system	12.83	Anxiety and fear-related disorders	Mental, behavioral and neurodevelopmental disorders	14.78
Cannabis-related disorders	Mental, behavioral and neurodevelopmental disorders	4.62	Other specified inflammatory condition of skin	Diseases of the skin and subcutaneous tissue	7.53	Glaucoma	Diseases of the eye and adnexa	11.07	Diverticulosis and diverticulitis	Diseases of the digestive system	14.17
Diseases of white blood cells	Diseases of the blood and blood-forming organs and certain disorders involving the immune mechanism	4.41	Schizophrenia spectrum and other psychotic disorders	Mental, behavioral and neurodevelopmental disorders	7.22	Disorders of teeth and gingiva	Diseases of the digestive system	10.98	Symptoms of mental and substance use conditions	Symptoms, signs and abnormal clinical and laboratory findings, not elsewhere classified	12.94
Diabetes mellitus without complication	Endocrine, nutritional and metabolic diseases	4.41	Gout	Diseases of the musculoskeletal system and connective tissue	6.66	Gout	Diseases of the musculoskeletal system and connective tissue	10.72	Pressure ulcer of skin	Diseases of the skin and subcutaneous tissue	12.53
Other specified and unspecified liver disease	Diseases of the digestive system	4.11	Peripheral and visceral vascular disease	Diseases of the circulatory system	6.6	Other specified and unspecified upper respiratory disease	Diseases of the respiratory system	10.72	Cerebral infarction	Diseases of the circulatory system	12.32
Stimulant-related disorders	Mental, behavioral and neurodevelopmental disorders	4	Cataract and other lens disorders	Diseases of the eye and adnexa	6.6	Diverticulosis and diverticulitis	Diseases of the digestive system	10.63	Esophageal disorders	Diseases of the digestive system	12.32
Neoplasia (solid tumour)	Neoplasms	3.59	Chronic kidney disease	Diseases of the genitourinary system	6.41	Thyroid disorders	Endocrine, nutritional and metabolic diseases	10.02	Nervous system signs and symptoms	Symptoms, signs and abnormal clinical and laboratory findings, not elsewhere classified	11.91
Conduction disorders	Diseases of the circulatory system	3.49	Conduction disorders	Diseases of the circulatory system	6.04	Alcohol-related disorders	Mental, behavioral and neurodevelopmental disorders	9.75	Other general signs and symptoms	Symptoms, signs and abnormal clinical and laboratory findings, not elsewhere classified	11.91
Nerve and nerve root disorders	Diseases of the nervous system	3.49	Nerve and nerve root disorders	Diseases of the nervous system	5.85	Nonrheumatic and unspecified valve disorders	Diseases of the circulatory system	9.4	Nutritional deficiencies	Endocrine, nutritional and metabolic diseases	11.7
Miscellaneous mental and behavioral disorders/conditions	Mental, behavioral and neurodevelopmental disorders	3.18	Diabetes mellitus with complication	Endocrine, nutritional and metabolic diseases	5.66	Other specified joint disorders	Diseases of the musculoskeletal system and connective tissue	9.31	Thyroid disorders	Endocrine, nutritional and metabolic diseases	11.5
Other specified and unspecified disorders of the ear	Diseases of the ear and mastoid process	2.98	Heart failure	Diseases of the circulatory system	5.29	Acute myocardial infarction	Diseases of the circulatory system	8.44	Glaucoma	Diseases of the eye and adnexa	11.09
Acute and chronic tonsillitis	Diseases of the respiratory system	2.98	Diverticulosis and diverticulitis	Diseases of the digestive system	5.29	Cerebral infarction	Diseases of the circulatory system	8.17	Disorders of teeth and gingiva	Diseases of the digestive system	10.06
Cerebral palsy	Diseases of the nervous system	2.87	Diseases of white blood cells	Diseases of the blood and blood-forming organs and certain disorders involving the immune mechanism	5.1	Other specified inflammatory condition of skin	Diseases of the skin and subcutaneous tissue	8	Other specified and unspecified upper respiratory disease	Diseases of the respiratory system	9.86
Cardiac dysrhythmias	Diseases of the circulatory system	2.67	Trauma- and stressor-related disorders	Mental, behavioral and neurodevelopmental disorders	5.1	Other and ill-defined heart disease	Diseases of the circulatory system	7.21	Other and ill-defined heart disease	Diseases of the circulatory system	9.65
Paralysis (other than cerebral palsy)	Diseases of the nervous system	2.67	Hepatitis	Certain infectious and parasitic diseases	4.98	Diseases of white blood cells	Diseases of the blood and blood-forming organs and certain disorders involving the immune mechanism	7.03	Hypertension with complications and secondary hypertension	Diseases of the circulatory system	8.83
Other specified and unspecified gastrointestinal disorders	Diseases of the digestive system	2.57	Headache; including migraine	Diseases of the nervous system	4.73	Nutritional deficiencies	Endocrine, nutritional and metabolic diseases	7.03	Acute myocardial infarction	Diseases of the circulatory system	8.21
Chromosomal abnormalities	Congenital malformations, deformations and chromosomal abnormalities	2.57	Asthma	Diseases of the respiratory system	4.67	Hypertension with complications and secondary hypertension	Diseases of the circulatory system	6.68	Other specified inflammatory condition of skin	Diseases of the skin and subcutaneous tissue	8.21
Obsessive-compulsive and related disorders	Mental, behavioral and neurodevelopmental disorders	2.57	Miscellaneous mental and behavioral disorders/conditions	Mental, behavioral and neurodevelopmental disorders	4.48	Other general signs and symptoms	Symptoms, signs and abnormal clinical and laboratory findings, not elsewhere classified	6.68	Parkinson`s disease	Diseases of the nervous system	8.01
Personality disorders	Mental, behavioral and neurodevelopmental disorders	2.46	Gastritis and duodenitis	Diseases of the digestive system	4.42	Symptoms of mental and substance use conditions	Symptoms, signs and abnormal clinical and laboratory findings, not elsewhere classified	5.98	Other specified and unspecified liver disease	Diseases of the digestive system	7.8
Parkinson`s disease	Diseases of the nervous system	2.26	Acute myocardial infarction	Diseases of the circulatory system	4.36	Coagulation and hemorrhagic disorders	Diseases of the blood and blood-forming organs and certain disorders involving the immune mechanism	5.89	Coagulation and hemorrhagic disorders	Diseases of the blood and blood-forming organs and certain disorders involving the immune mechanism	7.6
Osteoarthritis	Diseases of the musculoskeletal system and connective tissue	2.16	Neurocognitive disorders	Diseases of the nervous system	4.36	Gastroduodenal ulcer	Diseases of the digestive system	5.89	Pulmonary heart disease	Diseases of the circulatory system	6.98
Other specified nervous system disorders	Diseases of the nervous system	2.16	Glaucoma	Diseases of the eye and adnexa	4.29	Osteoporosis	Diseases of the musculoskeletal system and connective tissue	5.89	Other specified hereditary and degenerative nervous system conditions	Diseases of the nervous system	6.98
Nutritional deficiencies	Endocrine, nutritional and metabolic diseases	2.05	Paralysis (other than cerebral palsy)	Diseases of the nervous system	3.8	Pressure ulcer of skin	Diseases of the skin and subcutaneous tissue	5.54	Disruptive, impulse-control and conduct disorders	Mental, behavioral and neurodevelopmental disorders	6.16
Hepatitis	Certain infectious and parasitic diseases	2.05	Disruptive, impulse-control and conduct disorders	Mental, behavioral and neurodevelopmental disorders	3.73	Nerve and nerve root disorders	Diseases of the nervous system	5.45	Other specified joint disorders	Diseases of the musculoskeletal system and connective tissue	5.95
			Symptoms of mental and substance use conditions	Symptoms, signs and abnormal clinical and laboratory findings, not elsewhere classified	3.61	Nervous system signs and symptoms	Symptoms, signs and abnormal clinical and laboratory findings, not elsewhere classified	5.1	Non-pressure ulcer of skin	Diseases of the skin and subcutaneous tissue	5.95
			Coagulation and hemorrhagic disorders	Diseases of the blood and blood-forming organs and certain disorders involving the immune mechanism	3.55	Asthma	Diseases of the respiratory system	4.92	Gastroduodenal ulcer	Diseases of the digestive system	5.75
			Gastroduodenal ulcer	Diseases of the digestive system	3.55	Retinal and vitreous conditions	Diseases of the eye and adnexa	4.83	Osteoporosis	Diseases of the musculoskeletal system and connective tissue	5.75
			Other and ill-defined heart disease	Diseases of the circulatory system	3.48	Miscellaneous mental and behavioral disorders/conditions	Mental, behavioral and neurodevelopmental disorders	4.83	Retinal and vitreous conditions	Diseases of the eye and adnexa	5.54
			Nonrheumatic and unspecified valve disorders	Diseases of the circulatory system	3.24	Other specified hereditary and degenerative nervous system conditions	Diseases of the nervous system	4.83	Diseases of white blood cells	Diseases of the blood and blood-forming organs and certain disorders involving the immune mechanism	5.34
			Nutritional deficiencies	Endocrine, nutritional and metabolic diseases	3.24	Pulmonary heart disease	Diseases of the circulatory system	4.75	Gastritis and duodenitis	Diseases of the digestive system	5.34
			Cerebral infarction	Diseases of the circulatory system	3.05	Myocarditis and cardiomyopathy	Diseases of the circulatory system	4.57	Malnutrition	Endocrine, nutritional and metabolic diseases	5.34
			Scoliosis and other postural dorsopathic deformities	Diseases of the musculoskeletal system and connective tissue	2.99	Malnutrition	Endocrine, nutritional and metabolic diseases	4.39	Digestive congenital anomalies	Congenital malformations, deformations and chromosomal abnormalities	4.72
			Non-pressure ulcer of skin	Diseases of the skin and subcutaneous tissue	2.99	Epilepsy; convulsions	Diseases of the nervous system	4.39	Miscellaneous mental and behavioral disorders/conditions	Mental, behavioral and neurodevelopmental disorders	4.72
			Digestive congenital anomalies	Congenital malformations, deformations and chromosomal abnormalities	2.86	Gastritis and duodenitis	Diseases of the digestive system	4.31	Asthma	Diseases of the respiratory system	4.72
			Hypertension with complications and secondary hypertension	Diseases of the circulatory system	2.74	Respiratory failure; insufficiency; arrest	Diseases of the respiratory system	3.95	Occlusion or stenosis of precerebral or cerebral arteries without infarction	Diseases of the circulatory system	4.31
			Hematologic neoplasia	Neoplasms	2.74	Non-pressure ulcer of skin	Diseases of the skin and subcutaneous tissue	3.95	Systemic lupus erythematosus and connective tissue disorders	Diseases of the musculoskeletal system and connective tissue	4.31
			Malnutrition	Endocrine, nutritional and metabolic diseases	2.61	Biliary tract disease	Diseases of the digestive system	3.87	Respiratory failure; insufficiency; arrest	Diseases of the respiratory system	4.31
			Myocarditis and cardiomyopathy	Diseases of the circulatory system	2.3	Schizophrenia spectrum and other psychotic disorders	Mental, behavioral and neurodevelopmental disorders	3.87	Chronic rheumatic heart disease	Diseases of the circulatory system	4.11
			Other specified and unspecified endocrine disorders	Endocrine, nutritional and metabolic diseases	2.3	Parkinson`s disease	Diseases of the nervous system	3.87	Aortic; peripheral; and visceral artery aneurysms	Diseases of the circulatory system	4.11
			Myopathies	Diseases of the nervous system	2.24	Paralysis (other than cerebral palsy)	Diseases of the nervous system	3.87	Transient cerebral ischemia	Diseases of the nervous system	4.11
			Pressure ulcer of skin	Diseases of the skin and subcutaneous tissue	2.24	Digestive congenital anomalies	Congenital malformations, deformations and chromosomal abnormalities	3.69	Myocarditis and cardiomyopathy	Diseases of the circulatory system	3.49
			Other specified nervous system disorders	Diseases of the nervous system	2.18	Chronic rheumatic heart disease	Diseases of the circulatory system	3.6	Biliary tract disease	Diseases of the digestive system	3.49
			Chromosomal abnormalities	Congenital malformations, deformations and chromosomal abnormalities	2.12	Aortic; peripheral; and visceral artery aneurysms	Diseases of the circulatory system	3.6	Trauma- and stressor-related disorders	Mental, behavioral and neurodevelopmental disorders	3.49
			Obsessive-compulsive and related disorders	Mental, behavioral and neurodevelopmental disorders	2.12	Other specified and unspecified lower respiratory disease	Diseases of the respiratory system	3.43	Acquired foot deformities	Diseases of the musculoskeletal system and connective tissue	3.49
			Other specified hereditary and degenerative nervous system conditions	Diseases of the nervous system	2.05	Trauma- and stressor-related disorders	Mental, behavioral and neurodevelopmental disorders	3.25	Nervous system pain and pain syndromes	Diseases of the nervous system	3.49
						Acquired foot deformities	Diseases of the musculoskeletal system and connective tissue	3.16	Other specified and unspecified endocrine disorders	Endocrine, nutritional and metabolic diseases	3.29
						Sequela of cerebral infarction and other cerebrovascular disease	Diseases of the circulatory system	3.08	Paralysis (other than cerebral palsy)	Diseases of the nervous system	3.29
						Other specified and unspecified endocrine disorders	Endocrine, nutritional and metabolic diseases	3.08	Epilepsy; convulsions	Diseases of the nervous system	3.29
						Hematologic neoplasia	Neoplasms	2.99	Nerve and nerve root disorders	Diseases of the nervous system	3.29
						Neurodevelopmental disorders	Mental, behavioral and neurodevelopmental disorders	2.99	Hepatitis	Certain infectious and parasitic diseases	3.08
						Systemic lupus erythematosus and connective tissue disorders	Diseases of the musculoskeletal system and connective tissue	2.99	Alcohol-related disorders	Mental, behavioral and neurodevelopmental disorders	3.08
						Headache; including migraine	Diseases of the nervous system	2.99	Other and ill-defined cerebrovascular disease	Diseases of the circulatory system	2.87
						Transient cerebral ischemia	Diseases of the nervous system	2.99	Sequela of cerebral infarction and other cerebrovascular disease	Diseases of the circulatory system	2.67
						Disruptive, impulse-control and conduct disorders	Mental, behavioral and neurodevelopmental disorders	2.9	Blindness and vision defects	Diseases of the eye and adnexa	2.67
						Myopathies	Diseases of the nervous system	2.9	Hematologic neoplasia	Neoplasms	2.67
						Other specified nervous system disorders	Diseases of the nervous system	2.9	Scoliosis and other postural dorsopathic deformities	Diseases of the musculoskeletal system and connective tissue	2.67
						Occlusion or stenosis of precerebral or cerebral arteries without infarction	Diseases of the circulatory system	2.81	Headache; including migraine	Diseases of the nervous system	2.46
						Nephritis; nephrosis; renal sclerosis	Diseases of the genitourinary system	2.37	Other specified and unspecified hematologic conditions	Diseases of the blood and blood-forming organs and certain disorders involving the immune mechanism	2.26
						Other and ill-defined cerebrovascular disease	Diseases of the circulatory system	2.28	Lung disease due to external agents	Diseases of the respiratory system	2.26
						Hepatitis	Certain infectious and parasitic diseases	2.28	Other specified and unspecified gastrointestinal disorders	Diseases of the digestive system	2.05
						Other specified and unspecified circulatory disease	Diseases of the circulatory system	2.11	Nephritis; nephrosis; renal sclerosis	Diseases of the genitourinary system	2.05
						Scoliosis and other postural dorsopathic deformities	Diseases of the musculoskeletal system and connective tissue	2.11	Other specified and unspecified diseases of bladder and urethra	Diseases of the genitourinary system	2.05
									Sequela of specified infectious disease conditions	Certain infectious and parasitic diseases	2.05
									Polyneuropathies	Diseases of the nervous system	2.05
									Other specified nervous system disorders	Diseases of the nervous system	2.05

## Sheet: Female
21-45			46-65			66-80			81-95
Category	Family	Prevalence (%)	Category	Family	Prevalence (%)	Category	Family	Prevalence (%)	Category	Family	Prevalence (%)
Anxiety and fear-related disorders	Mental, behavioral and neurodevelopmental disorders	44.71	Anxiety and fear-related disorders	Mental, behavioral and neurodevelopmental disorders	43.46	Essential hypertension	Diseases of the circulatory system	70.13	Urinary incontinence	Diseases of the genitourinary system	82.55
Obesity	Endocrine, nutritional and metabolic diseases	22.33	Essential hypertension	Diseases of the circulatory system	29.02	Osteoarthritis	Diseases of the musculoskeletal system and connective tissue	52.95	Essential hypertension	Diseases of the circulatory system	82.05
Headache; including migraine	Diseases of the nervous system	21.89	Obesity	Endocrine, nutritional and metabolic diseases	28.58	Disorders of lipid metabolism	Endocrine, nutritional and metabolic diseases	48.02	Neurocognitive disorders	Diseases of the nervous system	63.69
Other specified and unspecified upper respiratory disease	Diseases of the respiratory system	21.57	Thyroid disorders	Endocrine, nutritional and metabolic diseases	26.14	Obesity	Endocrine, nutritional and metabolic diseases	44.41	Osteoarthritis	Diseases of the musculoskeletal system and connective tissue	60.77
Thyroid disorders	Endocrine, nutritional and metabolic diseases	20.03	Disorders of lipid metabolism	Endocrine, nutritional and metabolic diseases	24.19	Urinary incontinence	Diseases of the genitourinary system	43.08	Disorders of lipid metabolism	Endocrine, nutritional and metabolic diseases	41.99
Menstrual disorders	Diseases of the genitourinary system	16.56	Depressive disorders	Mental, behavioral and neurodevelopmental disorders	20.16	Depressive disorders	Mental, behavioral and neurodevelopmental disorders	35.24	Chronic kidney disease	Diseases of the genitourinary system	39.15
Depressive disorders	Mental, behavioral and neurodevelopmental disorders	11.83	Osteoarthritis	Diseases of the musculoskeletal system and connective tissue	18.65	Anxiety and fear-related disorders	Mental, behavioral and neurodevelopmental disorders	34.71	Depressive disorders	Mental, behavioral and neurodevelopmental disorders	34.22
Asthma	Diseases of the respiratory system	11.67	Sleep wake disorders	Diseases of the nervous system	17.19	Diabetes mellitus without complication	Endocrine, nutritional and metabolic diseases	32.78	Sleep wake disorders	Diseases of the nervous system	32.72
Complications specified during the puerperium	Pregnancy, childbirth and the puerperium	9.98	Other specified and unspecified upper respiratory disease	Diseases of the respiratory system	16.53	Thyroid disorders	Endocrine, nutritional and metabolic diseases	31.37	Obesity	Endocrine, nutritional and metabolic diseases	31.64
Other specified inflammatory condition of skin	Diseases of the skin and subcutaneous tissue	9.33	Menopausal disorders	Diseases of the genitourinary system	15.99	Cataract and other lens disorders	Diseases of the eye and adnexa	31.19	Cardiac dysrhythmias	Diseases of the circulatory system	31.47
Disorders of teeth and gingiva	Diseases of the digestive system	8.8	Spondylopathies/spondyloarthropathy (including infective)	Diseases of the musculoskeletal system and connective tissue	15.51	Other specified and unspecified nutritional and metabolic disorders	Endocrine, nutritional and metabolic diseases	30.93	Cataract and other lens disorders	Diseases of the eye and adnexa	31.47
Female infertility	Diseases of the genitourinary system	8.08	Other specified and unspecified nutritional and metabolic disorders	Endocrine, nutritional and metabolic diseases	15.46	Sleep wake disorders	Diseases of the nervous system	28.9	Diabetes mellitus without complication	Endocrine, nutritional and metabolic diseases	30.97
Trauma- and stressor-related disorders	Mental, behavioral and neurodevelopmental disorders	7.96	Urinary incontinence	Diseases of the genitourinary system	15.02	Neurocognitive disorders	Diseases of the nervous system	27.67	Heart failure	Diseases of the circulatory system	30.63
Scoliosis and other postural dorsopathic deformities	Diseases of the musculoskeletal system and connective tissue	7.67	Headache; including migraine	Diseases of the nervous system	13.47	Osteoporosis	Diseases of the musculoskeletal system and connective tissue	25.81	Other specified and unspecified nutritional and metabolic disorders	Endocrine, nutritional and metabolic diseases	29.88
Sleep wake disorders	Diseases of the nervous system	7.55	Nerve and nerve root disorders	Diseases of the nervous system	13.11	Spondylopathies/spondyloarthropathy (including infective)	Diseases of the musculoskeletal system and connective tissue	24.32	Anxiety and fear-related disorders	Mental, behavioral and neurodevelopmental disorders	26.63
Other specified joint disorders	Diseases of the musculoskeletal system and connective tissue	6.83	Neoplasia (solid tumour)	Neoplasms	12.23	Cardiac dysrhythmias	Diseases of the circulatory system	22.03	Osteoporosis	Diseases of the musculoskeletal system and connective tissue	26.04
Urinary incontinence	Diseases of the genitourinary system	6.58	Other specified joint disorders	Diseases of the musculoskeletal system and connective tissue	10.5	Neoplasia (solid tumour)	Neoplasms	20.88	Hearing loss	Diseases of the ear and mastoid process	25.21
Nerve and nerve root disorders	Diseases of the nervous system	6.38	Diabetes mellitus without complication	Endocrine, nutritional and metabolic diseases	10.15	Heart failure	Diseases of the circulatory system	19.65	Thyroid disorders	Endocrine, nutritional and metabolic diseases	24.29
Other specified and unspecified endocrine disorders	Endocrine, nutritional and metabolic diseases	6.22	Esophageal disorders	Diseases of the digestive system	9.53	Chronic kidney disease	Diseases of the genitourinary system	19.56	Other general signs and symptoms	Symptoms, signs and abnormal clinical and laboratory findings, not elsewhere classified	20.03
Spondylopathies/spondyloarthropathy (including infective)	Diseases of the musculoskeletal system and connective tissue	5.98	Disorders of teeth and gingiva	Diseases of the digestive system	9.35	Esophageal disorders	Diseases of the digestive system	15.59	Spondylopathies/spondyloarthropathy (including infective)	Diseases of the musculoskeletal system and connective tissue	19.87
Essential hypertension	Diseases of the circulatory system	5.65	Asthma	Diseases of the respiratory system	8.77	Hearing loss	Diseases of the ear and mastoid process	15.51	Conduction disorders	Diseases of the circulatory system	17.53
Esophageal disorders	Diseases of the digestive system	5.29	Trauma- and stressor-related disorders	Mental, behavioral and neurodevelopmental disorders	8.55	Conduction disorders	Diseases of the circulatory system	14.36	Pressure ulcer of skin	Diseases of the skin and subcutaneous tissue	15.86
Disorders of lipid metabolism	Endocrine, nutritional and metabolic diseases	5.29	Menstrual disorders	Diseases of the genitourinary system	8.06	Diabetes mellitus with complication	Endocrine, nutritional and metabolic diseases	13.39	Nutritional deficiencies	Endocrine, nutritional and metabolic diseases	15.36
Neurodevelopmental disorders	Mental, behavioral and neurodevelopmental disorders	4.73	Other specified inflammatory condition of skin	Diseases of the skin and subcutaneous tissue	7.75	Chronic obstructive pulmonary disease and bronchiectasis	Diseases of the respiratory system	13.22	Symptoms of mental and substance use conditions	Symptoms, signs and abnormal clinical and laboratory findings, not elsewhere classified	14.61
Hearing loss	Diseases of the ear and mastoid process	4.48	Other specified and unspecified liver disease	Diseases of the digestive system	7.67	Nutritional deficiencies	Endocrine, nutritional and metabolic diseases	12.42	Glaucoma	Diseases of the eye and adnexa	14.52
Other specified and unspecified nutritional and metabolic disorders	Endocrine, nutritional and metabolic diseases	4.44	Hearing loss	Diseases of the ear and mastoid process	7.09	Other specified joint disorders	Diseases of the musculoskeletal system and connective tissue	12.33	Neoplasia (solid tumour)	Neoplasms	14.02
Neoplasia (solid tumour)	Neoplasms	4.12	Acquired foot deformities	Diseases of the musculoskeletal system and connective tissue	6.91	Other specified and unspecified upper respiratory disease	Diseases of the respiratory system	12.33	Coronary atherosclerosis and other heart disease	Diseases of the circulatory system	13.44
Other specified and unspecified gastrointestinal disorders	Diseases of the digestive system	4.04	Nutritional deficiencies	Endocrine, nutritional and metabolic diseases	6.51	Asthma	Diseases of the respiratory system	11.98	Nonrheumatic and unspecified valve disorders	Diseases of the circulatory system	13.36
Other specified female genital disorders	Diseases of the genitourinary system	3.68	Neurodevelopmental disorders	Mental, behavioral and neurodevelopmental disorders	5.94	Nonrheumatic and unspecified valve disorders	Diseases of the circulatory system	11.81	Esophageal disorders	Diseases of the digestive system	13.36
Complications specified during childbirth	Pregnancy, childbirth and the puerperium	3.63	Osteoporosis	Diseases of the musculoskeletal system and connective tissue	5.76	Other specified and unspecified liver disease	Diseases of the digestive system	11.45	Nervous system signs and symptoms	Symptoms, signs and abnormal clinical and laboratory findings, not elsewhere classified	11.77
Diseases of white blood cells	Diseases of the blood and blood-forming organs and certain disorders involving the immune mechanism	3.47	Cataract and other lens disorders	Diseases of the eye and adnexa	5.72	Coronary atherosclerosis and other heart disease	Diseases of the circulatory system	11.01	Chronic obstructive pulmonary disease and bronchiectasis	Diseases of the respiratory system	11.6
Epilepsy; convulsions	Diseases of the nervous system	3.07	Chronic obstructive pulmonary disease and bronchiectasis	Diseases of the respiratory system	5.36	Acquired foot deformities	Diseases of the musculoskeletal system and connective tissue	11.01	Diverticulosis and diverticulitis	Diseases of the digestive system	10.93
Pituitary disorders	Endocrine, nutritional and metabolic diseases	3.03	Scoliosis and other postural dorsopathic deformities	Diseases of the musculoskeletal system and connective tissue	4.87	Nerve and nerve root disorders	Diseases of the nervous system	10.31	Asthma	Diseases of the respiratory system	10.1
Other specified complications in pregnancy	Pregnancy, childbirth and the puerperium	2.71	Epilepsy; convulsions	Diseases of the nervous system	4.56	Glaucoma	Diseases of the eye and adnexa	9.78	Diabetes mellitus with complication	Endocrine, nutritional and metabolic diseases	9.85
Diabetes mellitus without complication	Endocrine, nutritional and metabolic diseases	2.67	Cardiac dysrhythmias	Diseases of the circulatory system	4.43	Disorders of teeth and gingiva	Diseases of the digestive system	9.52	Other and ill-defined heart disease	Diseases of the circulatory system	9.35
Acquired foot deformities	Diseases of the musculoskeletal system and connective tissue	2.63	Gastritis and duodenitis	Diseases of the digestive system	4.08	Diverticulosis and diverticulitis	Diseases of the digestive system	9.16	Other specified hereditary and degenerative nervous system conditions	Diseases of the nervous system	9.1
Acute and chronic tonsillitis	Diseases of the respiratory system	2.63	Nonmalignant breast conditions	Diseases of the genitourinary system	3.99	Prolapse of female genital organs	Diseases of the genitourinary system	8.72	Nervous system pain and pain syndromes	Diseases of the nervous system	8.43
Endometriosis	Diseases of the genitourinary system	2.42	Diseases of white blood cells	Diseases of the blood and blood-forming organs and certain disorders involving the immune mechanism	3.81	Menopausal disorders	Diseases of the genitourinary system	8.37	Other specified and unspecified upper respiratory disease	Diseases of the respiratory system	8.35
Nutritional deficiencies	Endocrine, nutritional and metabolic diseases	2.26	Glaucoma	Diseases of the eye and adnexa	3.81	Other specified hereditary and degenerative nervous system conditions	Diseases of the nervous system	7.67	Cerebral infarction	Diseases of the circulatory system	8.26
Coagulation and hemorrhagic disorders	Diseases of the blood and blood-forming organs and certain disorders involving the immune mechanism	2.18	Prolapse of female genital organs	Diseases of the genitourinary system	3.72	Other general signs and symptoms	Symptoms, signs and abnormal clinical and laboratory findings, not elsewhere classified	7.67	Retinal and vitreous conditions	Diseases of the eye and adnexa	8.01
Other specified and unspecified liver disease	Diseases of the digestive system	2.1	Other specified and unspecified endocrine disorders	Endocrine, nutritional and metabolic diseases	3.59	Systemic lupus erythematosus and connective tissue disorders	Diseases of the musculoskeletal system and connective tissue	7.22	Hypertension with complications and secondary hypertension	Diseases of the circulatory system	7.85
Gastritis and duodenitis	Diseases of the digestive system	2.06	Diverticulosis and diverticulitis	Diseases of the digestive system	3.32	Symptoms of mental and substance use conditions	Symptoms, signs and abnormal clinical and laboratory findings, not elsewhere classified	7.22	Systemic lupus erythematosus and connective tissue disorders	Diseases of the musculoskeletal system and connective tissue	7.43
Feeding and eating disorders	Mental, behavioral and neurodevelopmental disorders	2.06	Schizophrenia spectrum and other psychotic disorders	Mental, behavioral and neurodevelopmental disorders	2.92	Other and ill-defined heart disease	Diseases of the circulatory system	7.14	Other specified joint disorders	Diseases of the musculoskeletal system and connective tissue	7.26
			Digestive congenital anomalies	Congenital malformations, deformations and chromosomal abnormalities	2.84	Pressure ulcer of skin	Diseases of the skin and subcutaneous tissue	6.96	Pulmonary heart disease	Diseases of the circulatory system	7.1
			Conduction disorders	Diseases of the circulatory system	2.75	Other specified inflammatory condition of skin	Diseases of the skin and subcutaneous tissue	6.7	Peripheral and visceral vascular disease	Diseases of the circulatory system	6.93
			Other specified and unspecified gastrointestinal disorders	Diseases of the digestive system	2.7	Headache; including migraine	Diseases of the nervous system	6.52	Acquired foot deformities	Diseases of the musculoskeletal system and connective tissue	6.84
			Diabetes mellitus with complication	Endocrine, nutritional and metabolic diseases	2.48	Trauma- and stressor-related disorders	Mental, behavioral and neurodevelopmental disorders	6.34	Scoliosis and other postural dorsopathic deformities	Diseases of the musculoskeletal system and connective tissue	6.84
			Systemic lupus erythematosus and connective tissue disorders	Diseases of the musculoskeletal system and connective tissue	2.48	Hypertension with complications and secondary hypertension	Diseases of the circulatory system	6.26	Disorders of teeth and gingiva	Diseases of the digestive system	5.93
			Nonrheumatic and unspecified valve disorders	Diseases of the circulatory system	2.26	Scoliosis and other postural dorsopathic deformities	Diseases of the musculoskeletal system and connective tissue	5.99	Prolapse of female genital organs	Diseases of the genitourinary system	5.93
			Heart failure	Diseases of the circulatory system	2.22	Gastritis and duodenitis	Diseases of the digestive system	5.81	Nerve and nerve root disorders	Diseases of the nervous system	5.93
			Chronic kidney disease	Diseases of the genitourinary system	2.22	Digestive congenital anomalies	Congenital malformations, deformations and chromosomal abnormalities	5.81	Other specified and unspecified liver disease	Diseases of the digestive system	5.84
			Peripheral and visceral vascular disease	Diseases of the circulatory system	2.17	Retinal and vitreous conditions	Diseases of the eye and adnexa	5.73	Non-pressure ulcer of skin	Diseases of the skin and subcutaneous tissue	5.68
			Coronary atherosclerosis and other heart disease	Diseases of the circulatory system	2.08	Cerebral infarction	Diseases of the circulatory system	5.55	Parkinson`s disease	Diseases of the nervous system	5.09
						Peripheral and visceral vascular disease	Diseases of the circulatory system	5.55	Digestive congenital anomalies	Congenital malformations, deformations and chromosomal abnormalities	4.76
						Nervous system signs and symptoms	Symptoms, signs and abnormal clinical and laboratory findings, not elsewhere classified	5.55	Epilepsy; convulsions	Diseases of the nervous system	4.67
						Nervous system pain and pain syndromes	Diseases of the nervous system	5.37	Chronic rheumatic heart disease	Diseases of the circulatory system	3.84
						Pulmonary heart disease	Diseases of the circulatory system	5.2	Menopausal disorders	Diseases of the genitourinary system	3.84
						Other specified and unspecified endocrine disorders	Endocrine, nutritional and metabolic diseases	5.2	Trauma- and stressor-related disorders	Mental, behavioral and neurodevelopmental disorders	3.84
						Diseases of white blood cells	Diseases of the blood and blood-forming organs and certain disorders involving the immune mechanism	4.85	Disruptive, impulse-control and conduct disorders	Mental, behavioral and neurodevelopmental disorders	3.84
						Other specified and unspecified gastrointestinal disorders	Diseases of the digestive system	4.67	Other specified inflammatory condition of skin	Diseases of the skin and subcutaneous tissue	3.84
						Parkinson`s disease	Diseases of the nervous system	4.49	Other specified and unspecified endocrine disorders	Endocrine, nutritional and metabolic diseases	3.76
						Schizophrenia spectrum and other psychotic disorders	Mental, behavioral and neurodevelopmental disorders	4.14	Miscellaneous mental and behavioral disorders/conditions	Mental, behavioral and neurodevelopmental disorders	3.76
						Biliary tract disease	Diseases of the digestive system	3.88	Coagulation and hemorrhagic disorders	Diseases of the blood and blood-forming organs and certain disorders involving the immune mechanism	3.34
						Myocarditis and cardiomyopathy	Diseases of the circulatory system	3.79	Gastritis and duodenitis	Diseases of the digestive system	3.09
						Chronic rheumatic heart disease	Diseases of the circulatory system	3.61	Headache; including migraine	Diseases of the nervous system	3.01
						Epilepsy; convulsions	Diseases of the nervous system	3.35	Other specified and unspecified gastrointestinal disorders	Diseases of the digestive system	2.92
						Coagulation and hemorrhagic disorders	Diseases of the blood and blood-forming organs and certain disorders involving the immune mechanism	3.26	Other and ill-defined cerebrovascular disease	Diseases of the circulatory system	2.84
						Hepatitis	Certain infectious and parasitic diseases	3.17	Gastroduodenal ulcer	Diseases of the digestive system	2.84
						Gastroduodenal ulcer	Diseases of the digestive system	3	Biliary tract disease	Diseases of the digestive system	2.67
						Malnutrition	Endocrine, nutritional and metabolic diseases	3	Drug induced or toxic related condition	Injury, poisoning and certain other consequences of external causes	2.67
						Rheumatoid arthritis and related disease	Diseases of the musculoskeletal system and connective tissue	2.91	Acute myocardial infarction	Diseases of the circulatory system	2.59
						Gout	Diseases of the musculoskeletal system and connective tissue	2.91	Transient cerebral ischemia	Diseases of the nervous system	2.59
						Hematologic neoplasia	Neoplasms	2.82	Paralysis (other than cerebral palsy)	Diseases of the nervous system	2.5
						Miscellaneous mental and behavioral disorders/conditions	Mental, behavioral and neurodevelopmental disorders	2.82	Schizophrenia spectrum and other psychotic disorders	Mental, behavioral and neurodevelopmental disorders	2.34
						Paralysis (other than cerebral palsy)	Diseases of the nervous system	2.73	Malnutrition	Endocrine, nutritional and metabolic diseases	2.25
						Acute myocardial infarction	Diseases of the circulatory system	2.56	Crystal arthropathies (excluding gout)	Diseases of the musculoskeletal system and connective tissue	2.25
						Respiratory failure; insufficiency; arrest	Diseases of the respiratory system	2.56	Respiratory failure; insufficiency; arrest	Diseases of the respiratory system	2.25
						Non-pressure ulcer of skin	Diseases of the skin and subcutaneous tissue	2.47	Gout	Diseases of the musculoskeletal system and connective tissue	2.17
						Drug induced or toxic related condition	Injury, poisoning and certain other consequences of external causes	2.29	Hepatitis	Certain infectious and parasitic diseases	2.09
						Disruptive, impulse-control and conduct disorders	Mental, behavioral and neurodevelopmental disorders	2.29	Diseases of white blood cells	Diseases of the blood and blood-forming organs and certain disorders involving the immune mechanism	2
						Bipolar and related disorders	Mental, behavioral and neurodevelopmental disorders	2.2	Hematologic neoplasia	Neoplasms	2
						Other specified nervous system disorders	Diseases of the nervous system	2.2
						Nephritis; nephrosis; renal sclerosis	Diseases of the genitourinary system	2.11
						Neurodevelopmental disorders	Mental, behavioral and neurodevelopmental disorders	2.11
