# Supplementary material for: Multimorbidity patterns in COVID-19 patients and their relationship with infection severity: MRisk-COVID study
Source: PLoS One. 2023 Aug 31;18(8):e0290969. doi: 10.1371/journal.pone.0290969 (PMC10470964; doi:10.1371/journal.pone.0290969)
Supplement: S4 Table — (XLSX) [file pone.0290969.s004.xlsx]

## Sheet: Male 21-45
Additional file 4.
Table S3. Prevalence (%), Observed/Expected (O/E) ratio, and exclusivity (%) of the chronic conditions per multimorbidity clusters.
Substance abuse disorders					Neurodevelopmental disorders					Cardiovascular risk factors					Trauma and anxiety
Chronic condition	Prevalence (%)	O/E ratio	Exclusivity (%)		Chronic condition	Prevalence (%)	O/E ratio	Exclusivity (%)		Chronic condition	Prevalence (%)	O/E ratio	Exclusivity (%)		Chronic condition	Prevalence (%)	O/E ratio	Exclusivity (%)
Stimulant-related disorders	48.0185	11.9923	73.206		Parkinson`s disease	13.4455	5.95268	76.9619		Other specified and unspecified liver disease	9.99749	2.43439	46.5835		Headache; including migraine	10.8923	1.37781	85.1913
Cannabis-related disorders	41.0621	8.88766	54.2539		Cerebral palsy	16.0457	5.58162	72.1645		Diabetes mellitus without complication	9.99417	2.26379	43.3191		Acute and chronic tonsillitis	4.01241	1.34762	83.3244
Hepatitis	16.9544	8.25677	50.4027		Disruptive, impulse-control and conduct disorders	37.8962	5.12652	66.2806		Thyroid disorders	13.8063	1.89399	36.2426		Other specified joint disorders	13.2662	1.30518	80.7005
Alcohol-related disorders	43.3814	7.82473	47.7653		Symptoms of mental and substance use conditions	27.6135	5.07463	65.6097		Cardiac dysrhythmias	4.93889	1.85018	35.4044		Trauma- and stressor-related disorders	5.76011	1.24674	77.0874
Personality disorders	16.5326	6.70947	40.9573		Urinary incontinence	40.2278	5.02331	64.9462		Disorders of lipid metabolism	23.5567	1.79252	34.3009		Spondylopathies/spondyloarthropathy (including infective)	9.39697	1.23684	76.4753
Other specified nervous system disorders	9.57416	4.44059	27.1072		Epilepsy; convulsions	56.9245	4.6592	60.2386		Essential hypertension	19.8067	1.78628	34.1815		Nerve and nerve root disorders	3.86186	1.10631	68.4042
Depressive disorders	25.6193	3.37205	20.5844		Neurodevelopmental disorders	81.179	4.54416	58.7512		Obesity	34.3404	1.66406	31.8428		Anxiety and fear-related disorders	35.785	1.07576	66.5152
Paralysis (other than cerebral palsy)	8.81454	3.30206	20.1571		Schizophrenia spectrum and other psychotic disorders	53.8267	4.26237	55.1081		Osteoarthritis	3.39712	1.57561	30.1504		Other specified inflammatory condition of skin	8.1401	1.07141	66.2465
Cerebral palsy	8.82492	3.06981	18.7394		Other specified nervous system disorders	8.53951	3.9607	51.2078		Other specified and unspecified disorders of the ear	4.67609	1.57052	30.0529		Other specified and unspecified gastrointestinal disorders	2.70043	1.05209	65.0516
Neoplasia (general)	9.43303	2.62508	16.0245		Paralysis (other than cerebral palsy)	9.90012	3.70874	47.9501		Esophageal disorders	13.0031	1.52591	29.1991		Hearing loss	5.60679	1.05019	64.9346
Disorders of teeth and gingiva	26.2246	2.2806	13.9217		Obsessive-compulsive and related disorders	9.49621	3.69972	47.8336		Other specified and unspecified gastrointestinal disorders	3.89356	1.51693	29.0274		Asthma	10.8511	1.02611	63.4457
Symptoms of mental and substance use conditions	11.8109	2.17053	13.2498		Chromosomal abnormalities	9.35935	3.6464	47.1442		Nerve and nerve root disorders	5.19987	1.48961	28.5046		Scoliosis and other postural dorsopathic deformities	5.84529	0.981605	60.6936
Miscellaneous mental and behavioral disorders/conditions	6.32352	1.98681	12.1283		Other specified and unspecified disorders of the ear	7.91912	2.65973	34.3876		Asthma	15.4043	1.45667	27.8744		Diseases of white blood cells	4.24926	0.962507	59.5128
Nutritional deficiencies	3.60799	1.75709	10.726		Nutritional deficiencies	5.4232	2.6411	34.1467		Other specified and unspecified nutritional and metabolic disorders	11.469	1.45076	27.7612		Other specified and unspecified upper respiratory disease	21.376	0.933643	57.7281
Anxiety and fear-related disorders	55.4983	1.66838	10.1844		Personality disorders	6.21278	2.52135	32.5985		Other specified and unspecified upper respiratory disease	33.1996	1.45007	27.7479		Obesity	18.4032	0.891778	55.1395
Obsessive-compulsive and related disorders	4.26696	1.66241	10.148		Thyroid disorders	14.4647	1.98431	25.6551		Chromosomal abnormalities	3.65802	1.42516	27.2714		Conduction disorders	3.00887	0.861954	53.2955
Other specified and unspecified liver disease	6.49087	1.58053	9.64818		Stimulant-related disorders	7.48731	1.86991	24.176		Miscellaneous mental and behavioral disorders/conditions	4.47503	1.40603	26.9052		Sleep wake disorders	10.3883	0.843182	52.1348
Urinary incontinence	12.5825	1.5712	9.59125		Disorders of teeth and gingiva	20.5153	1.7841	23.0666		Conduction disorders	4.43049	1.2692	24.287		Osteoarthritis	1.80392	0.836673	51.7323
Sleep wake disorders	19.1918	1.55774	9.50906		Neoplasia (general)	6.21327	1.72906	22.355		Nutritional deficiencies	2.55442	1.244	23.8048		Cardiac dysrhythmias	2.17931	0.816404	50.4791
Cardiac dysrhythmias	3.92697	1.4711	8.98023		Hepatitis	3.28944	1.60196	20.7117		Parkinson`s disease	2.71706	1.20292	23.0186		Depressive disorders	6.14377	0.808652	49.9998
Epilepsy; convulsions	17.8401	1.46019	8.91359		Scoliosis and other postural dorsopathic deformities	9.32343	1.56569	20.2428		Diseases of white blood cells	5.27623	1.19513	22.8695		Esophageal disorders	6.83221	0.801756	49.5734
Schizophrenia spectrum and other psychotic disorders	18.1786	1.43951	8.78734		Miscellaneous mental and behavioral disorders/conditions	4.51276	1.41788	18.3317		Spondylopathies/spondyloarthropathy (including infective)	8.72273	1.1481	21.9696		Disorders of lipid metabolism	10.5232	0.800747	49.511
Osteoarthritis	3.09101	1.43364	8.75152		Conduction disorders	4.76612	1.36535	17.6526		Disorders of teeth and gingiva	13.1989	1.14783	21.9645		Other specified and unspecified nutritional and metabolic disorders	6.12789	0.775138	47.9276
Diabetes mellitus without complication	6.30326	1.42776	8.71564		Alcohol-related disorders	7.52043	1.35646	17.5377		Sleep wake disorders	14.0948	1.14403	21.8916		Essential hypertension	8.40305	0.757831	46.8574
Other specified and unspecified nutritional and metabolic disorders	11.0603	1.39906	8.54042		Cannabis-related disorders	6.05016	1.30952	16.9308		Neoplasia (general)	3.99729	1.11239	21.2863		Miscellaneous mental and behavioral disorders/conditions	2.19463	0.689538	42.6348
Disorders of lipid metabolism	18.0922	1.3767	8.40396		Sleep wake disorders	15.6895	1.27346	16.4645		Other specified inflammatory condition of skin	8.28117	1.08998	20.8575		Disorders of teeth and gingiva	7.63372	0.663861	41.0472
Diseases of white blood cells	5.94287	1.34613	8.21732		Other specified and unspecified nutritional and metabolic disorders	9.64323	1.21981	15.7708		Hearing loss	5.45711	1.02216	19.5596		Neoplasia (general)	2.3441	0.652329	40.3342
Esophageal disorders	10.1765	1.19421	7.28992		Diabetes mellitus without complication	4.91886	1.11418	14.4052		Personality disorders	2.44591	0.992633	18.9946		Other specified and unspecified liver disease	2.26689	0.551987	34.1299
Neurodevelopmental disorders	19.4185	1.08699	6.63543		Depressive disorders	8.27425	1.08907	14.0805		Disruptive, impulse-control and conduct disorders	7.29656	0.987062	18.888		Other specified and unspecified disorders of the ear	1.62553	0.545955	33.7569
Essential hypertension	11.293	1.01846	6.21708		Esophageal disorders	9.18634	1.07801	13.9376		Schizophrenia spectrum and other psychotic disorders	12.3226	0.975791	18.6724		Diabetes mellitus without complication	2.39622	0.542771	33.5601
Thyroid disorders	6.22758	0.854319	5.21511		Hearing loss	5.48256	1.02693	13.2771		Symptoms of mental and substance use conditions	4.99778	0.918459	17.5753		Thyroid disorders	3.87722	0.531889	32.8872
Other specified inflammatory condition of skin	6.32539	0.832559	5.08228		Essential hypertension	10.9297	0.985694	12.744		Obsessive-compulsive and related disorders	2.33953	0.911481	17.4418		Nutritional deficiencies	1.04021	0.506583	31.3226
Disruptive, impulse-control and conduct disorders	5.93172	0.80243	4.89836		Other specified and unspecified upper respiratory disease	19.0134	0.83045	10.7369		Hepatitis	1.86044	0.906032	17.3375		Obsessive-compulsive and related disorders	1.02023	0.397481	24.5767
Obesity	16.3042	0.790066	4.82289		Other specified and unspecified liver disease	3.06154	0.745485	9.63835		Alcohol-related disorders	4.71304	0.850093	16.2671		Cannabis-related disorders	1.82367	0.394722	24.4061
Conduction disorders	2.72478	0.78057	4.76492		Diseases of white blood cells	3.2099	0.72708	9.40039		Epilepsy; convulsions	10.3553	0.847567	16.2187		Paralysis (other than cerebral palsy)	0.955211	0.357837	22.1254
Asthma	8.24901	0.780052	4.76176		Osteoarthritis	1.56185	0.724403	9.36578		Trauma- and stressor-related disorders	3.89189	0.842379	16.1194		Chromosomal abnormalities	0.906527	0.353183	21.8377
Other specified and unspecified gastrointestinal disorders	1.72371	0.671557	4.09946		Anxiety and fear-related disorders	22.5817	0.678844	8.77675		Neurodevelopmental disorders	15.014	0.840441	16.0824		Other specified nervous system disorders	0.668868	0.310227	19.1817
Scoliosis and other postural dorsopathic deformities	3.99686	0.671198	4.09726		Obesity	13.0801	0.633834	8.19481		Depressive disorders	6.08866	0.801399	15.3353		Neurodevelopmental disorders	5.35405	0.299704	18.531
Other specified and unspecified upper respiratory disease	14.2041	0.620396	3.78715		Other specified inflammatory condition of skin	4.59163	0.604358	7.81372		Scoliosis and other postural dorsopathic deformities	4.65738	0.782118	14.9663		Alcohol-related disorders	1.65254	0.29807	18.43
Chromosomal abnormalities	1.5754	0.613776	3.74674		Disorders of lipid metabolism	7.91219	0.602068	7.78411		Urinary incontinence	6.11618	0.763738	14.6146		Schizophrenia spectrum and other psychotic disorders	3.56035	0.281933	17.4322
Trauma- and stressor-related disorders	2.72348	0.589483	3.59844		Cardiac dysrhythmias	1.06047	0.397267	5.13625		Anxiety and fear-related disorders	25.2475	0.758984	14.5236		Epilepsy; convulsions	2.89068	0.236598	14.6291
Other specified joint disorders	5.65853	0.556708	3.39837		Asthma	3.20483	0.303058	3.91823		Other specified joint disorders	7.03722	0.692349	13.2485		Hepatitis	0.38351	0.18677	11.5482
Acute and chronic tonsillitis	1.2407	0.416704	2.54373		Acute and chronic tonsillitis	0.797625	0.267892	3.46357		Headache; including migraine	5.07306	0.641709	12.2795		Urinary incontinence	1.405	0.175445	10.8479
Hearing loss	1.94919	0.365098	2.2287		Trauma- and stressor-related disorders	1.14163	0.247099	3.19473		Acute and chronic tonsillitis	1.65993	0.557508	10.6683		Disruptive, impulse-control and conduct disorders	1.18754	0.160648	9.93303
Headache; including migraine	2.73525	0.345991	2.11207		Other specified joint disorders	2.08535	0.205165	2.65256		Paralysis (other than cerebral palsy)	1.36254	0.510427	9.76733		Personality disorders	0.296875	0.120482	7.44951
Other specified and unspecified disorders of the ear	0.879209	0.295293	1.80259		Nerve and nerve root disorders	0.645107	0.184804	2.38933		Cerebral palsy	0.853039	0.296736	5.67822		Symptoms of mental and substance use conditions	0.313759	0.0576606	3.56521
Spondylopathies/spondyloarthropathy (including infective)	0.881886	0.116075	0.708571		Other specified and unspecified gastrointestinal disorders	0.361626	0.14089	1.82156		Cannabis-related disorders	1.06457	0.23042	4.40923		Cerebral palsy	0.158909	0.0552778	3.41788
Nerve and nerve root disorders	0.401351	0.114975	0.701857		Spondylopathies/spondyloarthropathy (including infective)	0.497434	0.065473	0.846498		Other specified nervous system disorders	0.282063	0.130824	2.50339		Stimulant-related disorders	0.0978721	0.0244429	1.51133
Parkinson`s disease	0.00119793	0.000530357	0.00323752		Headache; including migraine	0.255063	0.0322638	0.417138		Stimulant-related disorders	0.231582	0.057836	1.10673		Parkinson`s disease	0.000594258	0.000263094	0.0162674

## Sheet: Female 21-45
Neurodevelopmental disorders					Gynecological disorders					DM and cardiovascular risk factors					Psychosomatic					Unspecific
Chronic condition	Prevalence (%)	O/E ratio	Exclusivity (%)		Chronic condition	Prevalence (%)	O/E ratio	Exclusivity (%)		Chronic condition	Prevalence (%)	O/E ratio	Exclusivity (%)		Chronic condition	Prevalence (%)	O/E ratio	Exclusivity (%)		Chronic condition	Prevalence (%)	O/E ratio	Exclusivity (%)
Neurodevelopmental disorders	73.7882	15.6154	89.0158		Complications specified during childbirth	46.6562	12.8356	90.1711		Diabetes mellitus without complication	26.39	9.90025	83.571		Gastritis and duodenitis	7.57997	3.68	79.036		Acute and chronic tonsillitis	3.11317	1.18588	68.0171
Epilepsy; convulsions	47.6614	15.5276	88.5154		Other specified complications in pregnancy	32.9593	12.1802	85.5664		Essential hypertension	52.6024	9.30311	78.5303		Trauma- and stressor-related disorders	26.0405	3.27291	70.2927		Other specified and unspecified gastrointestinal disorders	4.66391	1.15478	66.2337
Urinary incontinence	42.3206	6.42858	36.6463		Coagulation and hemorrhagic disorders	16.1018	7.38296	51.8657		Disorders of lipid metabolism	32.6543	6.17192	52.099		Acquired foot deformities	8.32029	3.16939	68.0696		Female infertility	9.17219	1.13552	65.1287
Pituitary disorders	7.3402	2.42324	13.8138		Complications specified during the puerperium	40.4678	4.05661	28.4979		Other specified and unspecified liver disease	11.3681	5.41296	45.6924		Sleep wake disorders	23.3291	3.08892	66.3413		Other specified inflammatory condition of skin	10.5386	1.12959	64.7887
Disorders of teeth and gingiva	18.7507	2.12967	12.1402		Obesity	69.7944	3.12497	21.9531		Nutritional deficiencies	10.8122	4.78053	40.3539		Depressive disorders	36.1411	3.05411	65.5935		Scoliosis and other postural dorsopathic deformities	8.57744	1.11778	64.1111
Scoliosis and other postural dorsopathic deformities	16.064	2.0934	11.9335		Other specified and unspecified liver disease	4.56485	2.17357	15.2694		Other specified and unspecified nutritional and metabolic disorders	17.9755	4.04613	34.1546		Other specified joint disorders	14.8609	2.17725	46.7611		Other specified and unspecified upper respiratory disease	24.0392	1.11463	63.9304
Diseases of white blood cells	7.11362	2.04806	11.675		Female infertility	15.3209	1.89673	13.3246		Obesity	54.9485	2.46026	20.7678		Neoplasia (general)	8.60016	2.08765	44.8367		Asthma	12.8207	1.09841	63.0006
Hearing loss	7.83992	1.7488	9.96906		Gastritis and duodenitis	3.22817	1.56724	11.01		Other specified and unspecified endocrine disorders	14.2331	2.28838	19.3169		Esophageal disorders	10.4599	1.977	42.4603		Menstrual disorders	17.6703	1.06712	61.2054
Esophageal disorders	9.08646	1.71741	9.79014		Other specified and unspecified endocrine disorders	7.71618	1.2406	8.71529		Nerve and nerve root disorders	11.1491	1.74716	14.7483		Spondylopathies/spondyloarthropathy (including infective)	10.8399	1.81349	38.9487		Pituitary disorders	3.17708	1.04886	60.1584
Sleep wake disorders	11.1634	1.47811	8.42599		Nutritional deficiencies	2.72307	1.20398	8.45805		Depressive disorders	19.8725	1.67933	14.1757		Nerve and nerve root disorders	11.2945	1.76994	38.0134		Thyroid disorders	20.6267	1.02967	59.0579
Diabetes mellitus without complication	3.53328	1.32552	7.55614		Diabetes mellitus without complication	2.92272	1.09646	7.70271		Thyroid disorders	32.4189	1.61833	13.6608		Anxiety and fear-related disorders	73.7141	1.64874	35.4104		Feeding and eating disorders	2.06885	1.0044	57.6086
Other specified and unspecified nutritional and metabolic disorders	5.07735	1.14287	6.51493		Disorders of teeth and gingiva	9.45441	1.07381	7.54359		Pituitary disorders	4.85491	1.60277	13.5295		Other specified and unspecified liver disease	3.3278	1.58454	34.0315		Endometriosis	2.43309	1.00405	57.5884
Disorders of lipid metabolism	5.53034	1.04528	5.95862		Thyroid disorders	18.8973	0.943341	6.62702		Other specified joint disorders	10.8861	1.59491	13.4631		Feeding and eating disorders	3.1469	1.52779	32.8126		Complications specified during the puerperium	9.86523	0.988919	56.7204
Other specified inflammatory condition of skin	9.24328	0.990752	5.64781		Other specified female genital disorders	3.19518	0.86937	6.10737		Other specified female genital disorders	5.83005	1.58629	13.3903		Endometriosis	3.44132	1.42012	30.5001		Diseases of white blood cells	3.37336	0.971213	55.7049
Other specified and unspecified upper respiratory disease	19.493	0.903835	5.15234		Diseases of white blood cells	2.97679	0.85704	6.02075		Neoplasia (general)	6.42885	1.56057	13.1732		Headache; including migraine	29.3513	1.34084	28.7975		Other specified and unspecified endocrine disorders	6.0309	0.969644	55.6149
Obesity	19.6469	0.879671	5.01459		Asthma	9.8814	0.846586	5.94731		Diseases of white blood cells	4.9145	1.41492	11.9438		Urinary incontinence	8.187	1.24362	26.7095		Other specified female genital disorders	3.55271	0.966648	55.443
Menstrual disorders	13.7766	0.831973	4.74268		Menstrual disorders	13.8687	0.837537	5.88374		Sleep wake disorders	10.6481	1.40987	11.9012		Disorders of teeth and gingiva	10.8424	1.23145	26.4481		Headache; including migraine	20.026	0.914843	52.4717
Feeding and eating disorders	1.67111	0.811306	4.62487		Urinary incontinence	5.45422	0.828506	5.8203		Menstrual disorders	22.9226	1.3843	11.6853		Hearing loss	5.12688	1.14362	24.5617		Hearing loss	4.03547	0.900164	51.6298
Essential hypertension	4.45575	0.788031	4.49219		Nerve and nerve root disorders	5.24917	0.822591	5.77875		Esophageal disorders	7.04748	1.33203	11.2441		Nutritional deficiencies	2.53538	1.121	24.0759		Spondylopathies/spondyloarthropathy (including infective)	4.95115	0.828314	47.5087
Asthma	8.23563	0.705585	4.02221		Scoliosis and other postural dorsopathic deformities	6.21668	0.810132	5.69122		Acute and chronic tonsillitis	3.38686	1.29013	10.8904		Other specified female genital disorders	3.90483	1.06246	22.8186		Anxiety and fear-related disorders	36.8894	0.825096	47.3241
Thyroid disorders	13.5909	0.678451	3.86753		Esophageal disorders	4.27292	0.807615	5.67354		Headache; including migraine	27.9619	1.27737	10.7827		Coagulation and hemorrhagic disorders	2.15143	0.986471	21.1866		Disorders of teeth and gingiva	7.05547	0.801346	45.9619
Coagulation and hemorrhagic disorders	1.38934	0.637037	3.63144		Endometriosis	1.94653	0.803268	5.643		Hearing loss	5.59822	1.24876	10.5411		Other specified and unspecified gastrointestinal disorders	3.91107	0.968381	20.7981		Other specified and unspecified nutritional and metabolic disorders	3.24111	0.729544	41.8437
Acute and chronic tonsillitis	1.66874	0.63566	3.6236		Headache; including migraine	17.4998	0.799439	5.6161		Asthma	14.0523	1.20393	10.1627		Other specified and unspecified upper respiratory disease	19.7067	0.913742	19.6246		Neoplasia (general)	2.86051	0.694376	39.8266
Anxiety and fear-related disorders	28.4085	0.635405	3.62214		Trauma- and stressor-related disorders	5.90827	0.742583	5.21668		Spondylopathies/spondyloarthropathy (including infective)	7.11752	1.19074	10.0514		Other specified inflammatory condition of skin	7.63148	0.817989	17.5681		Nerve and nerve root disorders	4.40097	0.689671	39.5567
Complications specified during childbirth	1.87189	0.514978	2.93565		Other specified inflammatory condition of skin	6.59932	0.707356	4.96921		Other specified complications in pregnancy	3.19078	1.17916	9.95364		Acute and chronic tonsillitis	2.11376	0.805179	17.293		Obesity	15.0539	0.674023	38.6592
Other specified and unspecified endocrine disorders	3.17632	0.510687	2.91118		Other specified and unspecified nutritional and metabolic disorders	3.11584	0.701347	4.927		Other specified and unspecified gastrointestinal disorders	4.43445	1.09797	9.26829		Asthma	9.1667	0.785355	16.8672		Other specified joint disorders	4.31535	0.632237	36.2626
Depressive disorders	5.99934	0.506975	2.89003		Anxiety and fear-related disorders	30.598	0.684377	4.80779		Anxiety and fear-related disorders	46.7974	1.04671	8.83557		Thyroid disorders	15.6575	0.78161	16.7868		Esophageal disorders	2.84409	0.537556	30.832
Headache; including migraine	8.95498	0.409087	2.33201		Disorders of lipid metabolism	3.34495	0.632221	4.44139		Acquired foot deformities	2.71216	1.03312	8.72091		Menstrual disorders	12.7083	0.76746	16.4829		Disorders of lipid metabolism	2.62448	0.496047	28.4512
Other specified female genital disorders	1.44465	0.393071	2.24071		Sleep wake disorders	4.46476	0.591163	4.15295		Urinary incontinence	6.19212	0.940594	7.93983		Diseases of white blood cells	2.37014	0.682381	14.6556		Nutritional deficiencies	0.994742	0.439818	25.2262
Other specified and unspecified liver disease	0.774156	0.368617	2.10131		Pituitary disorders	1.75841	0.58051	4.07811		Disorders of teeth and gingiva	8.24629	0.936597	7.9061		Female infertility	5.42692	0.671853	14.4295		Urinary incontinence	2.62659	0.398984	22.8841
Nerve and nerve root disorders	2.13005	0.333798	1.90282		Other specified and unspecified upper respiratory disease	12.2465	0.567835	3.98907		Other specified and unspecified upper respiratory disease	18.6603	0.865223	7.30361		Scoliosis and other postural dorsopathic deformities	5.01385	0.653384	14.0328		Acquired foot deformities	0.900614	0.343065	19.6768
Nutritional deficiencies	0.748263	0.330839	1.88596		Acquired foot deformities	1.29274	0.492435	3.45938		Other specified inflammatory condition of skin	7.76554	0.832358	7.02618		Obesity	14.1484	0.633478	13.6053		Coagulation and hemorrhagic disorders	0.712541	0.326713	18.7389
Trauma- and stressor-related disorders	2.46169	0.309398	1.76373		Spondylopathies/spondyloarthropathy (including infective)	2.81948	0.471692	3.31366		Endometriosis	1.78931	0.738389	6.23296		Other specified and unspecified endocrine disorders	3.89269	0.625863	13.4418		Trauma- and stressor-related disorders	2.5304	0.318034	18.2411
Other specified joint disorders	1.50199	0.220055	1.25443		Hearing loss	2.10488	0.469522	3.29842		Female infertility	5.6523	0.699755	5.90684		Other specified and unspecified nutritional and metabolic disorders	2.59804	0.584796	12.5598		Depressive disorders	2.91928	0.246694	14.1494
Female infertility	1.71505	0.212323	1.21035		Depressive disorders	5.37583	0.454285	3.19138		Epilepsy; convulsions	1.76044	0.573532	4.84136		Complications specified during the puerperium	5.47889	0.54922	11.7957		Essential hypertension	0.978897	0.173125	9.92975
Other specified and unspecified gastrointestinal disorders	0.813325	0.201379	1.14797		Other specified and unspecified gastrointestinal disorders	1.46713	0.363262	2.55193		Coagulation and hemorrhagic disorders	1.18262	0.542254	4.57733		Disorders of lipid metabolism	2.22936	0.421365	9.04973		Sleep wake disorders	1.20861	0.160028	9.17857
Gastritis and duodenitis	0.239365	0.116209	0.662454		Other specified joint disorders	2.19467	0.321539	2.25883		Trauma- and stressor-related disorders	4.22805	0.531403	4.48573		Pituitary disorders	1.18756	0.392055	8.42022		Gastritis and duodenitis	0.190606	0.0925372	5.30756
Complications specified during the puerperium	0.798158	0.0800097	0.456097		Essential hypertension	1.75119	0.309711	2.17573		Scoliosis and other postural dorsopathic deformities	3.84662	0.501275	4.23141		Essential hypertension	1.28265	0.226845	4.872		Neurodevelopmental disorders	0.316795	0.0670414	3.84522
Spondylopathies/spondyloarthropathy (including infective)	0.186169	0.0311455	0.177546		Neoplasia (general)	1.21239	0.294301	2.06748		Gastritis and duodenitis	0.972148	0.471968	3.98403		Epilepsy; convulsions	0.666513	0.217143	4.66361		Other specified and unspecified liver disease	0.106382	0.050654	2.90531
Neoplasia (general)	0.069345	0.0168332	0.0959578		Feeding and eating disorders	0.584068	0.283559	1.99202		Feeding and eating disorders	0.722749	0.350888	2.96195		Complications specified during childbirth	0.740343	0.203677	4.3744		Complications specified during childbirth	0.144456	0.0397414	2.2794
Acquired foot deformities	0.0337841	0.0128691	0.0733608		Neurodevelopmental disorders	1.30072	0.275263	1.93374		Neurodevelopmental disorders	1.49974	0.317382	2.67911		Other specified complications in pregnancy	0.378578	0.139904	3.00475		Other specified complications in pregnancy	0.0692401	0.0255878	1.46762
Endometriosis	0.0150998	0.00623119	0.035521		Epilepsy; convulsions	0.722415	0.235355	1.65338		Complications specified during the puerperium	2.98975	0.299701	2.52987		Neurodevelopmental disorders	0.555797	0.11762	2.52614		Diabetes mellitus without complication	0.038319	0.0143754	0.824517
Other specified complications in pregnancy	0.00359077	0.00132698	0.00756446		Acute and chronic tonsillitis	0.0657568	0.0250483	0.175965		Complications specified during childbirth	0.103102	0.0283646	0.239434		Diabetes mellitus without complication	0.0428974	0.016093	0.345632		Epilepsy; convulsions	0.0174608	0.00568854	0.326271

## Sheet: Male 46-65
Cardiovascular diseases					Cognitive-motor disorders					Diabetes and liver disease					Neuropsychiatric					CV risk factors - COPD - Neoplasia					Unspecific
Chronic condition	Prevalence (%)	O/E ratio	Exclusivity (%)		Chronic condition	Prevalence (%)	O/E ratio	Exclusivity (%)		Chronic condition	Prevalence (%)	O/E ratio	Exclusivity (%)		Chronic condition	Prevalence (%)	O/E ratio	Exclusivity (%)		Chronic condition	Prevalence (%)	O/E ratio	Exclusivity (%)		Chronic condition	Prevalence (%)	O/E ratio	Exclusivity (%)
Myocarditis and cardiomyopathy	37.9747	16.4933	66.7989		Myopathies	30.1778	13.471	66.6602		Diabetes mellitus with complication	57.1609	10.0942	60.6722		Chromosomal abnormalities	16.4972	7.79735	84.5822		Gastritis and duodenitis	13.3976	3.03239	59.5702		Headache; including migraine	5.25048	1.1102	60.5045
Heart failure	64.4313	12.1813	49.335		Pressure ulcer of skin	24.9782	11.15	55.1747		Chronic kidney disease	42.6501	6.65425	39.9959		Neurodevelopmental disorders	90.4715	7.49421	81.2939		Depressive disorders	31.2407	2.69913	53.0235		Hearing loss	9.34136	0.974777	53.1241
Other and ill-defined heart disease	37.662	10.8076	43.7716		Paralysis (other than cerebral palsy)	39.3067	10.3551	51.241		Non-pressure ulcer of skin	19.3456	6.47675	38.929		Disruptive, impulse-control and conduct disorders	26.9759	7.22506	78.3742		Osteoarthritis	34.6724	2.65326	52.1224		Other specified and unspecified upper respiratory disease	14.8681	0.955719	52.0855
Nonrheumatic and unspecified valve disorders	33.5671	10.3735	42.0134		Malnutrition	26.2034	10.0259	49.6123		Other specified and unspecified endocrine disorders	14.6102	6.34555	38.1404		Symptoms of mental and substance use conditions	24.5141	6.79211	73.6778		Nerve and nerve root disorders	14.3983	2.4615	48.3552		Other specified joint disorders	11.7203	0.946455	51.5806
Acute myocardial infarction	35.8722	8.23523	33.3531		Cerebral infarction	30.5112	10.0064	49.5158		Peripheral and visceral vascular disease	37.0096	5.61079	33.7241		Epilepsy; convulsions	54.2371	6.09504	66.1163		Trauma- and stressor-related disorders	11.986	2.34897	46.1446		Hematologic neoplasia	2.48301	0.906861	49.4228
Coronary atherosclerosis and other heart disease	67.6051	7.05463	28.5717		Other specified nervous system disorders	19.9974	9.18167	45.4346		Hypertension with complications and secondary hypertension	15.2071	5.55403	33.3829		Schizophrenia spectrum and other psychotic disorders	43.6611	6.04857	65.6122		Digestive congenital anomalies	6.67481	2.33183	45.808		Neoplasia (general)	15.0833	0.891137	48.5659
Cardiac dysrhythmias	47.8958	5.65945	22.9211		Neurocognitive disorders	24.7668	5.68576	28.1354		Nutritional deficiencies	15.1444	4.68021	28.1308		Obsessive-compulsive and related disorders	12.619	5.96433	64.6985		Asthma	10.17	2.1791	42.8076		Diverticulosis and diverticulitis	4.68146	0.885072	48.2353
Conduction disorders	33.9048	5.617	22.7492		Coagulation and hemorrhagic disorders	13.2706	3.74138	18.5139		Heart failure	24.2084	4.57681	27.5093		Urinary incontinence	53.1314	4.71725	51.1706		Gout	14.2117	2.13441	41.9297		Glaucoma	3.69779	0.86121	46.9349
Peripheral and visceral vascular disease	30.1554	4.57167	18.5155		Diseases of white blood cells	16.1558	3.16614	15.6673		Diabetes mellitus without complication	82.3011	4.3794	26.3227		Scoliosis and other postural dorsopathic deformities	12.804	4.28668	46.5		Esophageal disorders	22.4015	2.04541	40.1813		Essential hypertension	36.0466	0.849368	46.2895
Chronic kidney disease	26.8769	4.19332	16.9832		Glaucoma	12.1944	2.84007	14.0538		Hepatitis	18.3549	3.68704	22.1613		Paralysis (other than cerebral palsy)	11.7167	3.08667	33.4829		Sleep wake disorders	46.6587	1.99948	39.2791		Other specified inflammatory condition of skin	6.16385	0.818621	44.6138
Diabetes mellitus with complication	22.0414	3.89236	15.7643		Gastroduodenal ulcer	9.43477	2.65994	13.1625		Alcohol-related disorders	34.6133	3.68368	22.1411		Non-pressure ulcer of skin	7.28163	2.43783	26.4445		Other specified and unspecified liver disease	26.3887	1.98162	38.9282		Spondylopathies/spondyloarthropathy (including infective)	12.8804	0.814916	44.4119
Chronic obstructive pulmonary disease and bronchiectasis	40.8288	3.15441	12.7756		Diabetes mellitus with complication	14.9021	2.63162	13.0223		Coronary atherosclerosis and other heart disease	34.5534	3.60566	21.6721		Neurocognitive disorders	10.4757	2.40493	26.0876		Spondylopathies/spondyloarthropathy (including infective)	30.4228	1.92478	37.8116		Hyperplasia of prostate	11.3081	0.807652	44.016
Other specified and unspecified endocrine disorders	6.77034	2.94052	11.9093		Urinary incontinence	28.1479	2.4991	12.3666		Gout	20.5025	3.0792	18.5078		Pressure ulcer of skin	4.8456	2.16302	23.4635		Gastroduodenal ulcer	6.75416	1.9042	37.4073		Other specified and unspecified nutritional and metabolic disorders	15.242	0.803077	43.7667
Obsessive-compulsive and related disorders	6.01908	2.8449	11.522		Neoplasia (general)	41.6343	2.45979	12.172		Cerebral infarction	9.21599	3.02247	18.1668		Other specified nervous system disorders	4.09856	1.88182	20.4132		Chronic obstructive pulmonary disease and bronchiectasis	23.7109	1.83189	35.9869		Anxiety and fear-related disorders	21.2808	0.802777	43.7503
Hypertension with complications and secondary hypertension	7.71989	2.81951	11.4192		Other specified hereditary and degenerative nervous system conditions	5.03154	2.45021	12.1246		Other specified and unspecified liver disease	38.0796	2.85953	17.1874		Disorders of teeth and gingiva	20.5537	1.80491	19.5788		Alcohol-related disorders	17.2124	1.8318	35.9851		Disorders of lipid metabolism	27.164	0.796579	43.4125
Other specified hereditary and degenerative nervous system conditions	5.74522	2.79775	11.331		Non-pressure ulcer of skin	7.17687	2.40276	11.8898		Chronic obstructive pulmonary disease and bronchiectasis	34.6915	2.68025	16.1099		Nutritional deficiencies	5.42983	1.67803	18.2025		Miscellaneous mental and behavioral disorders/conditions	8.18908	1.82776	35.9056		Disorders of teeth and gingiva	8.88456	0.780191	42.5194
Asthma	12.9361	2.77177	11.2258		Hematologic neoplasia	6.57257	2.40048	11.8786		Acute myocardial infarction	11.523	2.64535	15.9001		Cataract and other lens disorders	9.65479	1.4637	15.8776		Diverticulosis and diverticulitis	9.38536	1.77439	34.8572		Diseases of white blood cells	3.92556	0.769313	41.9266
Diabetes mellitus without complication	47.199	2.51155	10.1719		Miscellaneous mental and behavioral disorders/conditions	9.88508	2.2063	10.9176		Myocarditis and cardiomyopathy	5.74812	2.49655	15.0057		Thyroid disorders	9.90182	1.19641	12.9781		Obesity	50.2158	1.70968	33.586		Thyroid disorders	6.29814	0.760985	41.4728
Symptoms of mental and substance use conditions	8.70331	2.41142	9.76638		Cardiac dysrhythmias	18.2851	2.1606	10.6915		Other and ill-defined heart disease	8.33842	2.39283	14.3823		Digestive congenital anomalies	3.3668	1.17618	12.7587		Other specified joint disorders	20.8749	1.68573	33.1156		Obesity	21.5663	0.734259	40.0162
Non-pressure ulcer of skin	7.12661	2.38593	9.66315		Nutritional deficiencies	6.82836	2.11023	10.4423		Neurocognitive disorders	10.0332	2.30334	13.8444		Other specified and unspecified upper respiratory disease	17.9293	1.1525	12.5018		Headache; including migraine	7.96696	1.68459	33.0932		Asthma	3.23633	0.693438	37.7915
Disruptive, impulse-control and conduct disorders	8.88599	2.37996	9.63899		Hepatitis	10.2331	2.05557	10.1718		Hematologic neoplasia	5.74148	2.09694	12.6038		Other specified hereditary and degenerative nervous system conditions	2.1418	1.04299	11.3139		Anxiety and fear-related disorders	43.6752	1.64756	32.3657		Trauma- and stressor-related disorders	3.51373	0.688605	37.5281
Chromosomal abnormalities	5.01886	2.37215	9.60733		Chronic obstructive pulmonary disease and bronchiectasis	26.3982	2.03951	10.0923		Obesity	59.6393	2.03052	12.2046		Hepatitis	4.92189	0.988684	10.7248		Cataract and other lens disorders	10.8039	1.63791	32.1762		Coagulation and hemorrhagic disorders	2.34837	0.662076	36.0823
Thyroid disorders	19.574	2.36507	9.57866		Trauma- and stressor-related disorders	10.1637	1.99184	9.85641		Cataract and other lens disorders	12.9186	1.9585	11.7717		Anxiety and fear-related disorders	25.8309	0.97442	10.5701		Other specified inflammatory condition of skin	12.156	1.61444	31.7151		Hepatitis	3.27277	0.657417	35.8284
Pressure ulcer of skin	4.98373	2.22468	9.01009		Esophageal disorders	19.5211	1.78241	8.8201		Essential hypertension	82.166	1.93608	11.637		Hyperplasia of prostate	12.6892	0.906292	9.83105		Other specified hereditary and degenerative nervous system conditions	3.21374	1.56499	30.7437		Gastroduodenal ulcer	2.31734	0.653327	35.6055
Malnutrition	5.79052	2.21556	8.97316		Epilepsy; convulsions	15.3054	1.71999	8.5112		Cardiac dysrhythmias	15.6205	1.84575	11.094		Sleep wake disorders	20.6254	0.883869	9.58782		Hyperplasia of prostate	21.6155	1.54383	30.3279		Miscellaneous mental and behavioral disorders/conditions	2.77604	0.619597	33.7673
Neurocognitive disorders	9.42261	2.16316	8.76093		Alcohol-related disorders	16.0901	1.71237	8.47352		Disorders of lipid metabolism	61.5955	1.80628	10.8568		Nonrheumatic and unspecified valve disorders	2.58624	0.799249	8.6699		Conduction disorders	9.2207	1.52759	30.009		Digestive congenital anomalies	1.73496	0.606106	33.032
Sleep wake disorders	48.4497	2.07623	8.40885		Diabetes mellitus without complication	29.3844	1.5636	7.73734		Depressive disorders	20.4919	1.77046	10.6415		Coagulation and hemorrhagic disorders	2.7165	0.765863	8.30774		Disorders of lipid metabolism	51.1491	1.49994	29.4657		Diabetes mellitus without complication	10.7007	0.569402	31.0317
Nerve and nerve root disorders	12.0783	2.06487	8.36284		Other specified and unspecified nutritional and metabolic disorders	28.2159	1.48665	7.35657		Esophageal disorders	19.0644	1.74071	10.4627		Esophageal disorders	8.27899	0.755928	8.19998		Other specified and unspecified nutritional and metabolic disorders	27.0335	1.42435	27.9809		Other specified and unspecified liver disease	7.55741	0.567512	30.9287
Gastritis and duodenitis	8.55706	1.93679	7.8441		Hypertension with complications and secondary hypertension	4.05643	1.48152	7.33115		Neoplasia (general)	28.815	1.70242	10.2325		Other specified inflammatory condition of skin	5.62678	0.747292	8.1063		Diseases of white blood cells	6.93391	1.35888	26.6947		Sleep wake disorders	13.1244	0.562426	30.6515
Gastroduodenal ulcer	6.79476	1.91565	7.75848		Depressive disorders	16.099	1.39092	6.88284		Coagulation and hemorrhagic disorders	5.97376	1.68418	10.1229		Hearing loss	7.06058	0.736776	7.99222		Other specified and unspecified upper respiratory disease	20.6758	1.32904	26.1085		Osteoarthritis	7.32657	0.560657	30.5551
Disorders of lipid metabolism	64.418	1.88905	7.65075		Peripheral and visceral vascular disease	8.90578	1.35015	6.68109		Thyroid disorders	13.9368	1.68394	10.1215		Other specified and unspecified endocrine disorders	1.60724	0.698065	7.5723		Essential hypertension	55.4196	1.30586	25.6531		Other specified hereditary and degenerative nervous system conditions	1.12687	0.548751	29.9063
Alcohol-related disorders	17.7313	1.88703	7.64259		Other specified and unspecified liver disease	17.8322	1.33908	6.62633		Other specified and unspecified nutritional and metabolic disorders	31.538	1.66169	9.98772		Other specified and unspecified nutritional and metabolic disorders	11.4155	0.601468	6.52446		Hearing loss	12.2059	1.2737	25.0213		Cardiac dysrhythmias	4.5681	0.539775	29.4171
Obesity	53.9186	1.83575	7.43488		Gastritis and duodenitis	5.74393	1.30007	6.43328		Conduction disorders	9.66153	1.60063	9.62069		Diseases of white blood cells	2.87669	0.56376	6.11542		Glaucoma	5.3802	1.25304	24.6156		Nonrheumatic and unspecified valve disorders	1.74061	0.537914	29.3157
Scoliosis and other postural dorsopathic deformities	5.41674	1.81348	7.3447		Chronic kidney disease	8.26375	1.28931	6.38001		Malnutrition	4.09258	1.5659	9.41196		Depressive disorders	6.49592	0.561234	6.08802		Hypertension with complications and secondary hypertension	3.41767	1.24823	24.5209		Nerve and nerve root disorders	3.077	0.526036	28.6683
Spondylopathies/spondyloarthropathy (including infective)	27.9237	1.76667	7.15512		Disruptive, impulse-control and conduct disorders	4.71492	1.26281	6.24891		Pressure ulcer of skin	3.48343	1.55497	9.34624		Glaucoma	2.17774	0.507193	5.5018		Neoplasia (general)	20.6255	1.21857	23.9384		Gout	3.50051	0.525731	28.6517
Depressive disorders	18.9667	1.63868	6.63675		Scoliosis and other postural dorsopathic deformities	3.69814	1.23811	6.12665		Sleep wake disorders	34.7911	1.49091	8.96125		Miscellaneous mental and behavioral disorders/conditions	2.14229	0.478147	5.18673		Hematologic neoplasia	3.3208	1.21285	23.8259		Cataract and other lens disorders	3.45762	0.524188	28.5676
Essential hypertension	68.2428	1.60801	6.51253		Hyperplasia of prostate	17.281	1.23425	6.10755		Diverticulosis and diverticulitis	7.84014	1.48225	8.90916		Conduction disorders	2.86603	0.474816	5.15059		Cardiac dysrhythmias	10.2035	1.20567	23.6849		Esophageal disorders	5.6367	0.514669	28.0488
Urinary incontinence	17.5854	1.56131	6.32341		Thyroid disorders	10.0011	1.20841	5.97968		Other specified nervous system disorders	3.09057	1.41901	8.52908		Peripheral and visceral vascular disease	2.76069	0.418532	4.54005		Diabetes mellitus without complication	22.42	1.19301	23.4363		Conduction disorders	3.08109	0.510444	27.8186
Miscellaneous mental and behavioral disorders/conditions	6.88396	1.53646	6.22276		Nerve and nerve root disorders	6.78245	1.15951	5.73773		Miscellaneous mental and behavioral disorders/conditions	5.96332	1.33098	7.99996		Essential hypertension	17.3701	0.409292	4.43982		Disorders of teeth and gingiva	12.9861	1.14036	22.402		Scoliosis and other postural dorsopathic deformities	1.46082	0.489071	26.6538
Cataract and other lens disorders	9.9948	1.51525	6.13685		Nonrheumatic and unspecified valve disorders	3.73123	1.15309	5.70597		Nerve and nerve root disorders	7.7152	1.31897	7.92778		Cerebral infarction	1.11847	0.366813	3.97903		Other and ill-defined heart disease	3.8557	1.10645	21.7358		Acute myocardial infarction	2.04345	0.469118	25.5663
Cerebral infarction	4.33078	1.42032	5.75237		Cataract and other lens disorders	7.29152	1.10542	5.47008		Diseases of white blood cells	6.70618	1.31425	7.89939		Other specified joint disorders	4.16714	0.336512	3.65034		Coagulation and hemorrhagic disorders	3.91063	1.10252	21.6587		Coronary atherosclerosis and other heart disease	4.25261	0.443763	24.1845
Coagulation and hemorrhagic disorders	4.65437	1.31221	5.31451		Essential hypertension	46.8963	1.10502	5.46809		Other specified joint disorders	16.1666	1.30551	7.84688		Osteoarthritis	4.39297	0.336167	3.64659		Acute myocardial infarction	4.75304	1.09116	21.4355		Alcohol-related disorders	4.07757	0.433951	23.6498
Disorders of teeth and gingiva	14.8567	1.30463	5.28384		Disorders of lipid metabolism	37.6799	1.10496	5.46777		Nonrheumatic and unspecified valve disorders	3.80705	1.17652	7.07159		Chronic kidney disease	2.14492	0.334649	3.63013		Other specified and unspecified endocrine disorders	2.49307	1.0828	21.2712		Hypertension with complications and secondary hypertension	1.16837	0.426721	23.2558
Schizophrenia spectrum and other psychotic disorders	9.34169	1.29415	5.24137		Gout	7.24573	1.08821	5.38493		Osteoarthritis	14.7567	1.12924	6.78739		Other and ill-defined heart disease	1.07748	0.309198	3.35405		Coronary atherosclerosis and other heart disease	10.2324	1.06776	20.9758		Nutritional deficiencies	1.33543	0.412698	22.4915
Other specified inflammatory condition of skin	9.71702	1.29052	5.22667		Anxiety and fear-related disorders	27.6895	1.04453	5.16877		Other specified inflammatory condition of skin	8.29069	1.10109	6.61816		Disorders of lipid metabolism	9.89123	0.290058	3.14643		Thyroid disorders	8.37095	1.01144	19.8693		Chronic obstructive pulmonary disease and bronchiectasis	5.25026	0.405633	22.1065
Hearing loss	12.3459	1.2883	5.2177		Other specified and unspecified endocrine disorders	2.23621	0.971242	4.8061		Disorders of teeth and gingiva	12.5383	1.10104	6.61788		Chronic obstructive pulmonary disease and bronchiectasis	3.49475	0.270003	2.92888		Peripheral and visceral vascular disease	6.42773	0.974469	19.1431		Schizophrenia spectrum and other psychotic disorders	2.7386	0.379391	20.6763
Hyperplasia of prostate	17.7747	1.26951	5.14158		Conduction disorders	5.67445	0.940086	4.65193		Gastritis and duodenitis	4.69034	1.0616	6.38085		Malnutrition	0.682087	0.260979	2.83099		Hepatitis	4.61489	0.927017	18.2109		Peripheral and visceral vascular disease	2.1055	0.319202	17.3961
Neurodevelopmental disorders	15.0436	1.24614	5.04693		Coronary atherosclerosis and other heart disease	8.41521	0.878133	4.34536		Glaucoma	4.3586	1.01511	6.10141		Obesity	7.56973	0.257724	2.79567		Chronic kidney disease	5.82114	0.908211	17.8415		Gastritis and duodenitis	1.39965	0.316794	17.2649
Other specified and unspecified upper respiratory disease	19.3718	1.24522	5.04322		Obesity	23.5203	0.800787	3.96262		Paralysis (other than cerebral palsy)	3.75041	0.988019	5.93856		Gastritis and duodenitis	1.02098	0.231088	2.50674		Obsessive-compulsive and related disorders	1.82442	0.862308	16.9397		Cerebral infarction	0.954892	0.313166	17.0671
Gout	7.70767	1.15759	4.68831		Symptoms of mental and substance use conditions	2.84282	0.787658	3.89765		Digestive congenital anomalies	2.78392	0.972555	5.84562		Cardiac dysrhythmias	1.70963	0.202013	2.19134		Nutritional deficiencies	2.73356	0.844774	16.5953		Malnutrition	0.802672	0.307117	16.7375
Osteoarthritis	15.0988	1.15542	4.67951		Hearing loss	7.47854	0.78039	3.86169		Spondylopathies/spondyloarthropathy (including infective)	14.7758	0.934828	5.61886		Other specified and unspecified liver disease	2.6743	0.200822	2.17843		Neurocognitive disorders	3.24648	0.7453	14.6411		Depressive disorders	3.55255	0.306933	16.7275
Paralysis (other than cerebral palsy)	4.19311	1.10464	4.47387		Acute myocardial infarction	3.28117	0.753262	3.72745		Asthma	4.25612	0.911944	5.48131		Alcohol-related disorders	1.8259	0.194319	2.10789		Urinary incontinence	7.49991	0.665876	13.0809		Other and ill-defined heart disease	1.05583	0.302986	16.5124
Other specified nervous system disorders	2.3787	1.09216	4.42332		Other specified inflammatory condition of skin	5.66028	0.751741	3.71992		Hearing loss	7.62575	0.795752	4.78293		Gastroduodenal ulcer	0.56344	0.158851	1.72314		Heart failure	3.4925	0.660289	12.9711		Other specified and unspecified endocrine disorders	0.688661	0.299102	16.3007
Other specified and unspecified nutritional and metabolic disorders	20.5426	1.08236	4.38363		Spondylopathies/spondyloarthropathy (including infective)	11.8081	0.74707	3.69681		Urinary incontinence	8.75105	0.776958	4.66997		Heart failure	0.799242	0.151104	1.63911		Malnutrition	1.65426	0.632951	12.4341		Myocarditis and cardiomyopathy	0.685171	0.297586	16.2181
Esophageal disorders	11.5933	1.05855	4.28718		Disorders of teeth and gingiva	8.28007	0.727108	3.59802		Other specified hereditary and degenerative nervous system conditions	1.56491	0.762066	4.58046		Spondylopathies/spondyloarthropathy (including infective)	1.90253	0.120369	1.30571		Myopathies	1.31482	0.586923	11.5299		Chronic kidney disease	1.78403	0.278343	15.1693
Other specified and unspecified liver disease	13.6483	1.0249	4.15089		Diverticulosis and diverticulitis	3.70825	0.701076	3.46921		Hyperplasia of prostate	10.6591	0.761298	4.57584		Headache; including migraine	0.566921	0.119874	1.30034		Scoliosis and other postural dorsopathic deformities	1.6215	0.542865	10.6644		Myopathies	0.584859	0.261075	14.2282
Nutritional deficiencies	3.30584	1.02163	4.13767		Sleep wake disorders	14.673	0.628787	3.1115		Gastroduodenal ulcer	2.56295	0.722571	4.34307		Diabetes mellitus without complication	2.25212	0.11984	1.29997		Other specified nervous system disorders	0.825372	0.378964	7.44461		Other specified nervous system disorders	0.549708	0.252394	13.7552
Myopathies	2.28615	1.02051	4.13313		Obsessive-compulsive and related disorders	1.09416	0.51715	2.55907		Anxiety and fear-related disorders	19.0854	0.719958	4.32736		Diverticulosis and diverticulitis	0.630386	0.11918	1.29281		Nonrheumatic and unspecified valve disorders	1.18984	0.367708	7.22348		Epilepsy; convulsions	2.24241	0.251997	13.7335
Neoplasia (general)	16.8181	0.993626	4.02424		Other specified and unspecified upper respiratory disease	7.68192	0.493794	2.44349		Myopathies	1.28186	0.57221	3.43931		Asthma	0.525164	0.112525	1.22062		Epilepsy; convulsions	3.20758	0.36046	7.08111		Urinary incontinence	2.56033	0.227318	12.3885
Anxiety and fear-related disorders	24.9885	0.942643	3.81776		Neurodevelopmental disorders	5.83267	0.48315	2.39082		Trauma- and stressor-related disorders	2.89903	0.568139	3.41485		Diabetes mellitus with complication	0.598324	0.10566	1.14615		Schizophrenia spectrum and other psychotic disorders	2.52865	0.350306	6.88163		Non-pressure ulcer of skin	0.50893	0.170386	9.2858
Epilepsy; convulsions	7.39252	0.830753	3.3646		Heart failure	2.55401	0.482858	2.38938		Scoliosis and other postural dorsopathic deformities	1.34694	0.450945	2.71044		Neoplasia (general)	1.66482	0.0983591	1.06696		Cerebral infarction	0.856614	0.280934	5.51886		Neurocognitive disorders	0.681815	0.156525	8.53044
Diverticulosis and diverticulitis	4.22661	0.799078	3.23631		Headache; including migraine	2.20073	0.46534	2.30269		Symptoms of mental and substance use conditions	1.53209	0.424495	2.55146		Nerve and nerve root disorders	0.511285	0.0874079	0.948163		Diabetes mellitus with complication	1.41003	0.249001	4.89154		Neurodevelopmental disorders	1.62168	0.134332	7.32094
Hepatitis	3.56805	0.716732	2.9028		Osteoarthritis	5.83367	0.446414	2.20904		Other specified and unspecified upper respiratory disease	4.70425	0.302389	1.81753		Gout	0.514096	0.0772104	0.837545		Non-pressure ulcer of skin	0.575913	0.192811	3.7877		Symptoms of mental and substance use conditions	0.458563	0.127054	6.92427
Trauma- and stressor-related disorders	3.60392	0.706281	2.86048		Other specified joint disorders	3.93795	0.318004	1.57361		Headache; including migraine	1.30127	0.275151	1.65382		Coronary atherosclerosis and other heart disease	0.221342	0.0230972	0.250548		Neurodevelopmental disorders	2.3112	0.191449	3.76094		Heart failure	0.597479	0.112959	6.15611
Glaucoma	2.96058	0.689515	2.79257		Asthma	1.38934	0.29769	1.47309		Epilepsy; convulsions	1.76664	0.198531	1.19328		Trauma- and stressor-related disorders	0.0919758	0.018025	0.195527		Symptoms of mental and substance use conditions	0.584694	0.162001	3.18244		Chromosomal abnormalities	0.194321	0.0918455	5.00546
Digestive congenital anomalies	1.75361	0.612621	2.48115		Schizophrenia spectrum and other psychotic disorders	0.891178	0.123459	0.610925		Disruptive, impulse-control and conduct disorders	0.705388	0.188926	1.13556		Hypertension with complications and secondary hypertension	0.0227196	0.00829783	0.0900112		Pressure ulcer of skin	0.304936	0.13612	2.67403		Diabetes mellitus with complication	0.467943	0.0826357	4.50354
Hematologic neoplasia	1.53351	0.560078	2.26835		Other and ill-defined heart disease	0.171784	0.049296	0.243937		Obsessive-compulsive and related disorders	0.389043	0.18388	1.10522		Myocarditis and cardiomyopathy	0.0158618	0.00688918	0.0747308		Myocarditis and cardiomyopathy	0.221661	0.0962727	1.89124		Paralysis (other than cerebral palsy)	0.227063	0.0598181	3.26001
Other specified joint disorders	6.82757	0.551352	2.23301		Digestive congenital anomalies	0.0431085	0.0150599	0.0745223		Schizophrenia spectrum and other psychotic disorders	1.17399	0.162638	0.977549		Acute myocardial infarction	0.00704324	0.00161693	0.0175397		Disruptive, impulse-control and conduct disorders	0.327854	0.0878101	1.725		Obsessive-compulsive and related disorders	0.123279	0.0582674	3.1755
Diseases of white blood cells	2.13751	0.4189	1.69657		Myocarditis and cardiomyopathy	0.00527938	0.00229296	0.0113465		Chromosomal abnormalities	0.162789	0.0769415	0.462463		Myopathies	0.00190215	0.0008491	0.00921066		Paralysis (other than cerebral palsy)	0.309868	0.0816323	1.60364		Disruptive, impulse-control and conduct disorders	0.197122	0.052796	2.87731
Headache; including migraine	1.3375	0.282811	1.1454		Chromosomal abnormalities	0.00186384	0.000880938	0.00435924		Neurodevelopmental disorders	0.374484	0.0310204	0.186451		Hematologic neoplasia	0.000126721	4.62819e-05	0.000502046		Chromosomal abnormalities	0.036427	0.0172171	0.338224		Pressure ulcer of skin	0.0136234	0.00608134	0.331425

## Sheet: Female 46-65
DM - Cardiovascular diseases					Neuropsychatric					Cardiovascular risk factors					Osteoinflammatory - psychosomatic					Gynecological disorders
Chronic condition	Prevalence (%)	O/E ratio	Exclusivity (%)		Chronic condition	Prevalence (%)	O/E ratio	Exclusivity (%)		Chronic condition	Prevalence (%)	O/E ratio	Exclusivity (%)		Chronic condition	Prevalence (%)	O/E ratio	Exclusivity (%)		Chronic condition	Prevalence (%)	O/E ratio	Exclusivity (%)
Heart failure	62.139	28.0496	82.0394		Neurodevelopmental disorders	88.4799	14.9029	79.4902		Diabetes mellitus without complication	49.2621	4.85522	65.4932		Gastritis and duodenitis	13.767	3.37741	68.1681		Nonmalignant breast conditions	5.21694	1.30829	75.9706
Diabetes mellitus with complication	37.8642	15.2606	44.6343		Epilepsy; convulsions	60.5321	13.2642	70.7494		Diabetes mellitus with complication	9.3216	3.75694	50.6782		Other specified and unspecified gastrointestinal disorders	7.72015	2.85646	57.6535		Menstrual disorders	9.80943	1.21648	70.6391
Coronary atherosclerosis and other heart disease	30.1517	14.4792	42.3488		Schizophrenia spectrum and other psychotic disorders	35.6705	12.1982	65.0638		Chronic kidney disease	8.12368	3.66703	49.4654		Digestive congenital anomalies	7.71271	2.71993	54.898		Menopausal disorders	16.1416	1.00918	58.6018
Chronic kidney disease	31.9562	14.425	42.1904		Urinary incontinence	81.8734	5.45098	29.0748		Diseases of white blood cells	9.77925	2.56648	34.6199		Systemic lupus erythematosus and connective tissue disorders	6.22286	2.50803	50.6211		Headache; including migraine	13.4654	0.999719	58.0522
Nonrheumatic and unspecified valve disorders	30.4113	13.4585	39.3634		Scoliosis and other postural dorsopathic deformities	19.0059	3.89967	20.8003		Essential hypertension	74.119	2.55399	34.4514		Esophageal disorders	23.7331	2.49142	50.2858		Neoplasia (general)	11.322	0.925862	53.7634
Cardiac dysrhythmias	59.0607	13.33	38.9876		Disorders of teeth and gingiva	23.2813	2.49033	13.2831		Disorders of lipid metabolism	53.0026	2.19097	29.5545		Acquired foot deformities	17.1448	2.4805	50.0654		Anxiety and fear-related disorders	39.0465	0.898347	52.1657
Conduction disorders	31.0763	11.3128	33.0876		Nutritional deficiencies	9.87317	1.5159	8.08562		Cataract and other lens disorders	12.3168	2.15496	29.0688		Spondylopathies/spondyloarthropathy (including infective)	38.4064	2.47666	49.9879		Trauma- and stressor-related disorders	7.40769	0.866277	50.3034
Peripheral and visceral vascular disease	21.7675	10.0264	29.3252		Esophageal disorders	14.1042	1.48061	7.8974		Obesity	59.7558	2.09099	28.2059		Other specified joint disorders	25.1556	2.39562	48.3521		Other specified inflammatory condition of skin	6.67874	0.861367	50.0183
Diabetes mellitus without complication	59.483	5.86259	17.1469		Nonrheumatic and unspecified valve disorders	3.28879	1.45545	7.76319		Coronary atherosclerosis and other heart disease	4.24668	2.03931	27.5088		Osteoarthritis	44.0403	2.36102	47.6539		Thyroid disorders	21.6693	0.828943	48.1355
Other specified and unspecified endocrine disorders	18.6295	5.19097	15.1826		Chronic kidney disease	2.92843	1.32189	7.0508		Other specified and unspecified liver disease	15.398	2.00886	27.0979		Prolapse of female genital organs	8.3241	2.23661	45.1427		Disorders of teeth and gingiva	7.49014	0.801197	46.5243
Chronic obstructive pulmonary disease and bronchiectasis	24.6161	4.59162	13.4296		Other specified and unspecified endocrine disorders	4.25452	1.18549	6.32323		Glaucoma	7.56651	1.98577	26.7865		Osteoporosis	12.3564	2.14527	43.2991		Other specified and unspecified upper respiratory disease	13.0501	0.789655	45.8541
Osteoporosis	17.2163	2.98902	8.74229		Digestive congenital anomalies	3.3347	1.176	6.27265		Other specified and unspecified nutritional and metabolic disorders	29.9627	1.9377	26.1381		Scoliosis and other postural dorsopathic deformities	10.2974	2.11284	42.6447		Nerve and nerve root disorders	9.61374	0.733048	42.567
Cataract and other lens disorders	17.007	2.97556	8.70293		Other specified and unspecified nutritional and metabolic disorders	17.6179	1.13936	6.0772		Chronic obstructive pulmonary disease and bronchiectasis	10.1304	1.8896	25.4893		Asthma	17.6965	2.01722	40.7148		Acquired foot deformities	4.95631	0.717076	41.6396
Asthma	25.3646	2.89131	8.45651		Cataract and other lens disorders	6.10066	1.06738	5.69326		Peripheral and visceral vascular disease	3.683	1.69643	22.8836		Sleep wake disorders	34.4633	2.00473	40.4627		Osteoporosis	4.09484	0.710928	41.2825
Glaucoma	10.6366	2.7915	8.16458		Sleep wake disorders	18.0824	1.05186	5.61047		Neoplasia (general)	19.2009	1.57016	21.1803		Nerve and nerve root disorders	26.011	1.98334	40.0308		Diseases of white blood cells	2.65799	0.697568	40.5068
Other specified and unspecified liver disease	21.3332	2.78318	8.14024		Chronic obstructive pulmonary disease and bronchiectasis	5.37762	1.00308	5.3503		Sleep wake disorders	26.4334	1.53763	20.7415		Other specified and unspecified upper respiratory disease	32.7483	1.98158	39.9954		Prolapse of female genital organs	2.57799	0.692683	40.2231
Essential hypertension	78.2508	2.69637	7.88634		Osteoporosis	5.16066	0.89597	4.77898		Schizophrenia spectrum and other psychotic disorders	4.4176	1.51069	20.378		Nutritional deficiencies	12.869	1.97587	39.88		Hearing loss	4.85512	0.684876	39.7697
Disorders of lipid metabolism	63.1017	2.60843	7.62915		Obesity	25.0563	0.876776	4.6766		Hearing loss	10.2815	1.45033	19.5639		Diverticulosis and diverticulitis	6.54106	1.96842	39.7298		Other specified joint disorders	7.17617	0.683401	39.6841
Sleep wake disorders	42.4004	2.46644	7.21383		Other specified inflammatory condition of skin	6.58802	0.849667	4.53201		Depressive disorders	27.9383	1.38586	18.6942		Depressive disorders	38.0602	1.88795	38.1056		Asthma	5.87547	0.669744	38.891
Other specified and unspecified nutritional and metabolic disorders	37.7791	2.44319	7.14585		Depressive disorders	16.3426	0.810664	4.32397		Thyroid disorders	34.3744	1.31497	17.7379		Other specified and unspecified endocrine disorders	6.68244	1.86201	37.582		Diverticulosis and diverticulitis	2.19856	0.66162	38.4193
Nutritional deficiencies	15.2456	2.34077	6.84629		Hearing loss	5.66948	0.799751	4.26577		Systemic lupus erythematosus and connective tissue disorders	3.15297	1.27076	17.1416		Trauma- and stressor-related disorders	13.8987	1.62536	32.8056		Conduction disorders	1.73274	0.630775	36.6282
Obesity	66.0373	2.31079	6.75861		Coronary atherosclerosis and other heart disease	1.6046	0.770548	4.11		Urinary incontinence	18.8836	1.25724	16.9591		Headache; including migraine	21.4231	1.59053	32.1025		Spondylopathies/spondyloarthropathy (including infective)	9.74803	0.628609	36.5024
Diverticulosis and diverticulitis	7.55461	2.27343	6.64934		Other specified and unspecified upper respiratory disease	12.539	0.758729	4.04696		Disorders of teeth and gingiva	11.4119	1.22069	16.4662		Hearing loss	11.1141	1.56779	31.6435		Other specified and unspecified endocrine disorders	2.24424	0.62534	36.3126
Urinary incontinence	33.7836	2.24925	6.57862		Heart failure	1.66572	0.751906	4.01057		Osteoarthritis	22.7475	1.21951	16.4502		Other specified and unspecified liver disease	11.5857	1.51149	30.5073		Nutritional deficiencies	3.91665	0.601352	34.9196
Osteoarthritis	40.4698	2.1696	6.34566		Thyroid disorders	19.6068	0.750044	4.00064		Nerve and nerve root disorders	14.4972	1.10541	14.9111		Glaucoma	5.50968	1.44597	29.1848		Obesity	17.1498	0.600108	34.8474
Neoplasia (general)	23.7468	1.9419	5.67969		Diabetes mellitus without complication	7.60686	0.749724	3.99893		Cardiac dysrhythmias	4.76538	1.07555	14.5083		Anxiety and fear-related disorders	61.929	1.42481	28.7577		Disorders of lipid metabolism	14.293	0.590829	34.3086
Schizophrenia spectrum and other psychotic disorders	5.5531	1.89899	5.55417		Diabetes mellitus with complication	1.70768	0.688256	3.67107		Diverticulosis and diverticulitis	3.41634	1.02809	13.8682		Chronic obstructive pulmonary disease and bronchiectasis	7.58432	1.41469	28.5536		Cataract and other lens disorders	3.32391	0.581556	33.7701
Depressive disorders	38.2701	1.89837	5.55235		Glaucoma	2.44553	0.641809	3.42332		Anxiety and fear-related disorders	43.6154	1.00347	13.536		Menopausal disorders	22.3983	1.40036	28.2643		Depressive disorders	11.569	0.573872	33.3239
Other specified inflammatory condition of skin	13.7242	1.77003	5.17698		Systemic lupus erythematosus and connective tissue disorders	1.45388	0.585964	3.12546		Digestive congenital anomalies	2.82103	0.994855	13.4198		Other specified and unspecified nutritional and metabolic disorders	21.1759	1.36946	27.6406		Other specified and unspecified nutritional and metabolic disorders	8.78707	0.568264	32.9983
Hearing loss	11.5301	1.62647	4.7571		Other specified and unspecified liver disease	4.31118	0.562447	3.00002		Other specified inflammatory condition of skin	7.52797	0.970893	13.0966		Other specified inflammatory condition of skin	10.4399	1.34645	27.1761		Essential hypertension	16.4687	0.567478	32.9526
Systemic lupus erythematosus and connective tissue disorders	3.98915	1.60777	4.70241		Essential hypertension	16.0361	0.552571	2.94734		Esophageal disorders	8.39509	0.881289	11.8879		Urinary incontinence	19.4133	1.2925	26.0873		Scoliosis and other postural dorsopathic deformities	2.75526	0.565329	32.8278
Thyroid disorders	41.5324	1.58879	4.6469		Menstrual disorders	4.22673	0.524161	2.7958		Conduction disorders	2.41746	0.880033	11.871		Disorders of lipid metabolism	30.8276	1.27432	25.7203		Glaucoma	2.12871	0.558664	32.4408
Esophageal disorders	14.3274	1.50404	4.39903		Disorders of lipid metabolism	12.6423	0.522594	2.78745		Trauma- and stressor-related disorders	6.99369	0.817864	11.0324		Obesity	36.1216	1.26397	25.5115		Other specified and unspecified liver disease	4.12559	0.538234	31.2545
Gastritis and duodenitis	5.63263	1.38183	4.04158		Conduction disorders	1.40739	0.512336	2.73273		Menstrual disorders	6.34804	0.787227	10.6191		Thyroid disorders	32.9994	1.26237	25.4791		Other specified and unspecified gastrointestinal disorders	1.37705	0.509508	29.5864
Spondylopathies/spondyloarthropathy (including infective)	20.7883	1.34055	3.92083		Anxiety and fear-related disorders	21.2705	0.489374	2.61026		Asthma	6.74548	0.768917	10.3721		Cataract and other lens disorders	6.44655	1.1279	22.765		Peripheral and visceral vascular disease	1.05748	0.487089	28.2845
Trauma- and stressor-related disorders	11.3801	1.33083	3.8924		Cardiac dysrhythmias	2.13966	0.482922	2.57584		Other specified and unspecified gastrointestinal disorders	2.06822	0.765242	10.3225		Essential hypertension	31.2908	1.07822	21.7623		Osteoarthritis	8.78575	0.471008	27.3508
Other specified joint disorders	13.6586	1.30073	3.80438		Other specified and unspecified gastrointestinal disorders	1.1827	0.437601	2.3341		Nutritional deficiencies	4.95796	0.761233	10.2684		Diseases of white blood cells	3.80149	0.997669	20.1365		Chronic obstructive pulmonary disease and bronchiectasis	2.5091	0.46802	27.1772
Disorders of teeth and gingiva	11.6847	1.24987	3.65563		Osteoarthritis	7.69196	0.412369	2.19952		Prolapse of female genital organs	2.69891	0.725173	9.78202		Disorders of teeth and gingiva	9.29643	0.994409	20.0707		Sleep wake disorders	7.68878	0.447257	25.9716
Prolapse of female genital organs	4.64435	1.24789	3.64984		Menopausal disorders	5.9775	0.373718	1.99336		Menopausal disorders	11.1436	0.696706	9.39803		Nonmalignant breast conditions	3.90006	0.978048	19.7405		Cardiac dysrhythmias	1.97031	0.444698	25.823
Diseases of white blood cells	4.5196	1.18613	3.4692		Trauma- and stressor-related disorders	3.15223	0.368631	1.96623		Heart failure	1.48768	0.671538	9.05852		Nonrheumatic and unspecified valve disorders	2.16726	0.959119	19.3584		Esophageal disorders	4.18807	0.43965	25.5298
Digestive congenital anomalies	3.02775	1.06776	3.12297		Other specified joint disorders	3.61734	0.344487	1.83745		Other specified and unspecified upper respiratory disease	10.4131	0.630087	8.49939		Peripheral and visceral vascular disease	1.96625	0.905677	18.2798		Nonrheumatic and unspecified valve disorders	0.980387	0.433869	25.1942
Anxiety and fear-related disorders	43.5474	1.0019	2.93036		Asthma	2.57493	0.293516	1.56558		Spondylopathies/spondyloarthropathy (including infective)	9.69371	0.625106	8.4322		Cardiac dysrhythmias	3.97444	0.897032	18.1053		Systemic lupus erythematosus and connective tissue disorders	1.04298	0.420357	24.4095
Neurodevelopmental disorders	5.92992	0.998794	2.92127		Diverticulosis and diverticulitis	0.830693	0.249983	1.33338		Nonrheumatic and unspecified valve disorders	1.39385	0.616847	8.32079		Neoplasia (general)	10.966	0.896749	18.0996		Digestive congenital anomalies	1.08831	0.383798	22.2866
Nerve and nerve root disorders	8.86269	0.67578	1.97652		Nonmalignant breast conditions	0.95528	0.239563	1.2778		Headache; including migraine	7.76707	0.576654	7.77861		Conduction disorders	2.13414	0.776895	15.6805		Gastritis and duodenitis	1.49706	0.367267	21.3267
Acquired foot deformities	4.18476	0.60545	1.77082		Neoplasia (general)	2.9277	0.239414	1.277		Epilepsy; convulsions	2.59738	0.569154	7.67744		Menstrual disorders	5.93169	0.735595	14.8469		Urinary incontinence	5.50945	0.366809	21.3001
Menopausal disorders	9.52931	0.59578	1.74254		Diseases of white blood cells	0.905548	0.237654	1.26761		Gastritis and duodenitis	1.94722	0.477705	6.44387		Epilepsy; convulsions	2.41123	0.528364	10.6643		Coronary atherosclerosis and other heart disease	0.621991	0.298688	17.3444
Headache; including migraine	7.67266	0.569645	1.6661		Peripheral and visceral vascular disease	0.499361	0.230012	1.22685		Other specified joint disorders	4.92133	0.468668	6.32198		Diabetes mellitus without complication	4.55418	0.448855	9.05949		Neurodevelopmental disorders	1.39916	0.235664	13.6846
Other specified and unspecified upper respiratory disease	9.06426	0.548473	1.60417		Prolapse of female genital organs	0.838983	0.225427	1.2024		Acquired foot deformities	3.00294	0.434465	5.86059		Coronary atherosclerosis and other heart disease	0.896379	0.430453	8.68807		Epilepsy; convulsions	0.774827	0.169785	9.85916
Menstrual disorders	3.03028	0.375788	1.09911		Spondylopathies/spondyloarthropathy (including infective)	3.36293	0.216861	1.15671		Other specified and unspecified endocrine disorders	1.22375	0.340988	4.59966		Heart failure	0.250783	0.113203	2.28485		Schizophrenia spectrum and other psychotic disorders	0.377124	0.128965	7.4888
Epilepsy; convulsions	1.63795	0.358917	1.04976		Acquired foot deformities	0.859897	0.124409	0.663583		Nonmalignant breast conditions	0.878617	0.220338	2.97218		Schizophrenia spectrum and other psychotic disorders	0.219537	0.0750749	1.51528		Diabetes mellitus without complication	0.75159	0.0740759	4.30148
Scoliosis and other postural dorsopathic deformities	1.61179	0.330711	0.967264		Nerve and nerve root disorders	1.26501	0.0964566	0.514487		Scoliosis and other postural dorsopathic deformities	0.99717	0.204601	2.75991		Neurodevelopmental disorders	0.38827	0.0653975	1.31995		Heart failure	0.0994445	0.0448892	2.60665
Other specified and unspecified gastrointestinal disorders	0.0956931	0.0354065	0.103557		Headache; including migraine	1.01154	0.0751001	0.400574		Neurodevelopmental disorders	1.13729	0.191557	2.58396		Diabetes mellitus with complication	0.0994266	0.0400725	0.808806		Chronic kidney disease	0.0199599	0.00900989	0.523191
Nonmalignant breast conditions	0.0531019	0.0133168	0.0389489		Gastritis and duodenitis	0.0151253	0.00371062	0.019792		Osteoporosis	0.810039	0.140635	1.89706		Chronic kidney disease	0.0845426	0.0381625	0.770256		Diabetes mellitus with complication	0.00887226	0.00357584	0.207644

## Sheet: Male 66-80
Cardiorespiratory					Cognitive-motor disorders					Cardiometabolic					Psychogeriatric					Unspecific with COPD predominance					Uspecific with neoplasia predominance
Chronic condition	Prevalence (%)	O/E ratio	Exclusivity (%)		Chronic condition	Prevalence (%)	O/E ratio	Exclusivity (%)		Chronic condition	Prevalence (%)	O/E ratio	Exclusivity (%)		Chronic condition	Prevalence (%)	O/E ratio	Exclusivity (%)		Chronic condition	Prevalence (%)	O/E ratio	Exclusivity (%)		Chronic condition	Prevalence (%)	O/E ratio	Exclusivity (%)
Pulmonary heart disease	65.0123	13.7007	86.0951		Paralysis (other than cerebral palsy)	27.3455	7.07255	45.4274		Diabetes mellitus with complication	53.6626	3.55047	45.2543		Parkinson`s disease	21.2905	5.5065	77.3126		Headache; including migraine	6.82805	2.28539	55.5121		Acquired foot deformities	4.08255	1.29054	46.7391
Chronic rheumatic heart disease	37.577	10.4299	65.5411		Sequela of cerebral infarction and other cerebrovascular disease	18.9535	6.16261	39.5828		Nephritis; nephrosis; renal sclerosis	8.29281	3.49527	44.5506		Schizophrenia spectrum and other psychotic disorders	19.982	5.16808	72.5611		Diverticulosis and diverticulitis	21.6844	2.0394	49.5371		Hematologic neoplasia	3.62449	1.21314	43.9358
Respiratory failure; insufficiency; arrest	38.5594	9.75125	61.2765		Other and ill-defined cerebrovascular disease	13.8732	6.0722	39.0021		Non-pressure ulcer of skin	13.5228	3.41976	43.5882		Neurodevelopmental disorders	14.2316	4.7634	66.8793		Acquired foot deformities	5.78444	1.82853	44.4149		Nerve and nerve root disorders	6.49546	1.19223	43.1787
Nonrheumatic and unspecified valve disorders	49.0667	5.21849	32.7928		Cerebral infarction	42.2212	5.16642	33.1842		Myocarditis and cardiomyopathy	15.0616	3.29618	42.0131		Disruptive, impulse-control and conduct disorders	13.6318	4.70092	66.0021		Digestive congenital anomalies	6.62484	1.79502	43.6009		Scoliosis and other postural dorsopathic deformities	2.30813	1.09444	39.637
Heart failure	87.5175	4.69787	29.5213		Occlusion or stenosis of precerebral or cerebral arteries without infarction	13.972	4.96878	31.9147		Acute myocardial infarction	26.7711	3.17349	40.4493		Symptoms of mental and substance use conditions	26.9114	4.5037	63.2331		Gastritis and duodenitis	7.55135	1.75376	42.5989		Neoplasia (general)	35.2102	1.04347	37.791
Other and ill-defined heart disease	33.3325	4.6259	29.069		Transient cerebral ischemia	13.7589	4.60519	29.5794		Heart failure	52.9832	2.8441	36.2509		Epilepsy; convulsions	18.5086	4.21257	59.1455		Other specified joint disorders	15.9153	1.70864	41.5028		Glaucoma	11.4166	1.03112	37.3438
Myocarditis and cardiomyopathy	19.9267	4.36088	27.4036		Non-pressure ulcer of skin	17.0918	4.32234	27.7626		Coronary atherosclerosis and other heart disease	66.089	2.83809	36.1742		Pressure ulcer of skin	18.0938	3.26837	45.8887		Esophageal disorders	22.5371	1.64405	39.934		Other specified and unspecified lower respiratory disease	3.21125	0.937026	33.936
Osteoporosis	23.834	4.04822	25.4389		Nervous system signs and symptoms	21.7176	4.26113	27.3695		Peripheral and visceral vascular disease	48.2601	2.80204	35.7148		Other general signs and symptoms	20.7283	3.10379	43.5779		Other specified and unspecified liver disease	20.9099	1.62983	39.5885		Other specified and unspecified upper respiratory disease	9.41858	0.878553	31.8183
Other specified and unspecified lower respiratory disease	12.157	3.54734	22.2914		Other specified and unspecified endocrine disorders	11.3046	3.6756	23.6086		Other specified and unspecified endocrine disorders	8.27273	2.68982	34.2844		Urinary incontinence	80.132	3.00958	42.2553		Osteoarthritis	48.6658	1.61935	39.3339		Hyperplasia of prostate	37.3866	0.859513	31.1288
Myopathies	9.85229	3.39755	21.3501		Nutritional deficiencies	25.3892	3.61162	23.1976		Other specified and unspecified circulatory disease	5.14139	2.43787	31.0731		Neurocognitive disorders	68.7629	2.95291	41.4597		Hearing loss	29.3387	1.58234	38.435		Cataract and other lens disorders	24.4023	0.838968	30.3847
Cardiac dysrhythmias	70.1007	2.84909	17.9036		Malnutrition	15.4576	3.51814	22.5972		Nonrheumatic and unspecified valve disorders	22.5098	2.39404	30.5144		Nervous system signs and symptoms	13.294	2.60837	36.6222		Coagulation and hemorrhagic disorders	9.22957	1.56765	38.0782		Gastroduodenal ulcer	4.80965	0.816922	29.5863
Alcohol-related disorders	27.1496	2.78345	17.4911		Other specified and unspecified circulatory disease	7.23455	3.43038	22.0335		Other and ill-defined cerebrovascular disease	5.38431	2.35667	30.0381		Depressive disorders	35.4952	2.49343	35.0084		Other specified and unspecified upper respiratory disease	16.7722	1.56449	38.0015		Essential hypertension	58.9013	0.816439	29.5688
Non-pressure ulcer of skin	10.4574	2.64457	16.6184		Other general signs and symptoms	22.2486	3.33143	21.398		Chronic kidney disease	54.4735	2.27907	29.0491		Other specified hereditary and degenerative nervous system conditions	11.7178	2.42452	34.0409		Hepatitis	3.56004	1.5582	37.8488		Esophageal disorders	10.9583	0.799392	28.9514
Biliary tract disease	9.73141	2.5169	15.8161		Pressure ulcer of skin	18.0341	3.25759	20.9237		Diabetes mellitus without complication	84.6962	2.15143	27.4222		Sequela of cerebral infarction and other cerebrovascular disease	6.58902	2.14237	30.0795		Hypertension with complications and secondary hypertension	10.2961	1.5417	37.448		Anxiety and fear-related disorders	12.2546	0.774764	28.0594
Chronic obstructive pulmonary disease and bronchiectasis	78.7567	2.46223	15.4726		Disruptive, impulse-control and conduct disorders	9.34362	3.22213	20.6959		Hypertension with complications and secondary hypertension	14.2538	2.13432	27.2041		Other specified nervous system disorders	6.17724	2.13021	29.9087		Asthma	7.44895	1.51373	36.7686		Other specified inflammatory condition of skin	5.99328	0.749489	27.144
Other specified nervous system disorders	7.01902	2.4205	15.2103		Coagulation and hemorrhagic disorders	18.8977	3.20979	20.6166		Conduction disorders	46.9802	2.07223	26.4126		Miscellaneous mental and behavioral disorders/conditions	9.28201	1.92053	26.9648		Other specified hereditary and degenerative nervous system conditions	7.15598	1.48064	35.9647		Neurodevelopmental disorders	2.23221	0.747135	27.0588
Nutritional deficiencies	16.5264	2.35088	14.7729		Aortic; peripheral; and visceral artery aneurysms	10.7737	2.99035	19.2072		Aortic; peripheral; and visceral artery aneurysms	7.24657	2.01136	25.6368		Osteoporosis	9.17486	1.55836	21.8797		Disorders of teeth and gingiva	16.2428	1.47874	35.9187		Retinal and vitreous conditions	3.59236	0.743291	26.9196
Retinal and vitreous conditions	11.0219	2.28054	14.3308		Hepatitis	6.56061	2.87153	18.444		Other and ill-defined heart disease	14.1967	1.97023	25.1125		Nutritional deficiencies	10.4432	1.48555	20.8575		Thyroid disorders	14.5806	1.45551	35.3542		Trauma- and stressor-related disorders	2.38387	0.7332	26.5541
Hematologic neoplasia	6.6827	2.23674	14.0556		Myopathies	8.04594	2.77463	17.8216		Cardiac dysrhythmias	43.6416	1.77372	22.6078		Alcohol-related disorders	14.1011	1.44568	20.2977		Spondylopathies/spondyloarthropathy (including infective)	25.0898	1.44935	35.2047		Diseases of white blood cells	5.06672	0.720741	26.1029
Acute myocardial infarction	17.8077	2.11096	13.2652		Nephritis; nephrosis; renal sclerosis	6.38387	2.69068	17.2824		Other specified nervous system disorders	4.99679	1.72314	21.9631		Scoliosis and other postural dorsopathic deformities	2.87728	1.36431	19.1553		Biliary tract disease	5.54225	1.43343	34.8179		Myopathies	2.04858	0.706449	25.5853
Conduction disorders	47.0635	2.0759	13.0449		Peripheral and visceral vascular disease	45.5182	2.64284	16.9751		Malnutrition	7.27264	1.65525	21.0978		Anxiety and fear-related disorders	21.0892	1.33331	18.72		Obesity	44.6627	1.41577	34.389		Other specified and unspecified nutritional and metabolic disorders	20.2416	0.698028	25.2803
Diabetes mellitus with complication	31.1144	2.05861	12.9363		Diabetes mellitus with complication	39.0268	2.58212	16.5851		Biliary tract disease	6.39502	1.65399	21.0817		Paralysis (other than cerebral palsy)	5.10587	1.32056	18.5411		Gout	15.1183	1.41022	34.2542		Asthma	3.31075	0.672792	24.3663
Sleep wake disorders	55.2462	2.05458	12.9109		Trauma- and stressor-related disorders	8.3649	2.57277	16.5251		Cerebral infarction	12.6829	1.55195	19.7811		Gastritis and duodenitis	5.27734	1.22564	17.2082		Nerve and nerve root disorders	7.65676	1.40539	34.1368		Hearing loss	12.3762	0.667495	24.1745
Chronic kidney disease	47.6211	1.99238	12.5201		Systemic lupus erythematosus and connective tissue disorders	7.21454	2.41475	15.5101		Disorders of lipid metabolism	75.5923	1.54165	19.6498		Hyperplasia of prostate	52.7788	1.21338	17.0362		Systemic lupus erythematosus and connective tissue disorders	4.16686	1.39467	33.8766		Spondylopathies/spondyloarthropathy (including infective)	11.5166	0.665276	24.0941
Coronary atherosclerosis and other heart disease	43.9214	1.88613	11.8524		Osteoporosis	14.1005	2.39499	15.3831		Nutritional deficiencies	10.5428	1.49971	19.1153		Sleep wake disorders	32.5386	1.21009	16.99		Diseases of white blood cells	9.7839	1.39176	33.8058		Disorders of lipid metabolism	32.3747	0.660257	23.9124
Other specified and unspecified liver disease	24.1069	1.87902	11.8077		Diseases of white blood cells	16.2694	2.31432	14.865		Retinal and vitreous conditions	7.23901	1.49782	19.0912		Glaucoma	13.1215	1.1851	16.6391		Gastroduodenal ulcer	8.06431	1.36973	33.2707		Osteoarthritis	19.4126	0.645951	23.3942
Obesity	58.6436	1.85895	11.6816		Acute myocardial infarction	19.3525	2.29408	14.735		Occlusion or stenosis of precerebral or cerebral arteries without infarction	4.17766	1.48568	18.9365		Other specified inflammatory condition of skin	9.38653	1.17383	16.4809		Sleep wake disorders	36.1684	1.34509	32.6721		Chronic obstructive pulmonary disease and bronchiectasis	20.502	0.640968	23.2138
Other specified joint disorders	16.9583	1.82062	11.4407		Miscellaneous mental and behavioral disorders/conditions	10.889	2.25304	14.4714		Gout	15.298	1.42698	18.1882		Disorders of teeth and gingiva	12.6975	1.15598	16.2303		Anxiety and fear-related disorders	20.8513	1.31827	32.0207		Digestive congenital anomalies	2.33847	0.633615	22.9475
Peripheral and visceral vascular disease	30.423	1.7664	11.1		Urinary incontinence	58.6421	2.20246	14.1466		Other specified and unspecified nutritional and metabolic disorders	41.3545	1.4261	18.1771		Respiratory failure; insufficiency; arrest	4.46424	1.12896	15.8508		Retinal and vitreous conditions	6.298	1.30311	31.6526		Thyroid disorders	6.32976	0.631866	22.8841
Diseases of white blood cells	12.1786	1.73241	10.8864		Neurocognitive disorders	49.7681	2.13721	13.7274		Transient cerebral ischemia	4.24211	1.41986	18.0975		Trauma- and stressor-related disorders	3.66465	1.12713	15.8252		Other specified inflammatory condition of skin	10.2279	1.27905	31.068		Hepatitis	1.42232	0.622538	22.5463
Coagulation and hemorrhagic disorders	10.1771	1.72859	10.8624		Chronic kidney disease	50.5254	2.11389	13.5777		Obesity	44.6431	1.41515	18.0375		Hearing loss	19.5975	1.05696	14.84		Miscellaneous mental and behavioral disorders/conditions	6.10933	1.26408	30.7044		Gout	6.64866	0.620179	22.4608
Other general signs and symptoms	11.363	1.70146	10.6919		Hematologic neoplasia	6.2693	2.09837	13.478		Asthma	6.8318	1.38832	17.6955		Cerebral infarction	7.83926	0.959256	13.4682		Disorders of lipid metabolism	61.349	1.25117	30.3909		Other specified joint disorders	5.74482	0.616755	22.3369
Scoliosis and other postural dorsopathic deformities	3.52252	1.67026	10.4959		Coronary atherosclerosis and other heart disease	47.801	2.05274	13.1848		Other specified and unspecified liver disease	17.0517	1.3291	16.9407		Asthma	4.70081	0.955273	13.4123		Other specified and unspecified nutritional and metabolic disorders	35.9818	1.24083	30.1396		Obesity	19.1765	0.607879	22.0154
Hypertension with complications and secondary hypertension	10.8762	1.62857	10.2339		Symptoms of mental and substance use conditions	12.2423	2.04878	13.1594		Gastritis and duodenitis	5.68574	1.32048	16.8309		Chronic obstructive pulmonary disease and bronchiectasis	29.9672	0.936888	13.1541		Cataract and other lens disorders	34.2824	1.17865	28.6294		Transient cerebral ischemia	1.80649	0.604644	21.8982
Other specified and unspecified circulatory disease	3.38583	1.60545	10.0886		Other specified hereditary and degenerative nervous system conditions	8.66182	1.79221	11.5115		Paralysis (other than cerebral palsy)	5.03168	1.30137	16.5873		Essential hypertension	66.9748	0.928347	13.0342		Trauma- and stressor-related disorders	3.82458	1.17632	28.5727		Diabetes mellitus without complication	23.1652	0.588437	21.3113
Gout	16.6732	1.55525	9.77315		Diverticulosis and diverticulitis	17.2773	1.62492	10.437		Spondylopathies/spondyloarthropathy (including infective)	22.4341	1.29594	16.518		Digestive congenital anomalies	3.17832	0.861174	12.0911		Hyperplasia of prostate	48.8375	1.12277	27.272		Epilepsy; convulsions	2.48649	0.565926	20.496
Systemic lupus erythematosus and connective tissue disorders	4.48122	1.49989	9.42526		Cardiac dysrhythmias	39.8735	1.62057	10.409		Sleep wake disorders	34.1196	1.26889	16.1733		Conduction disorders	18.1693	0.80142	11.2521		Essential hypertension	80.621	1.1175	27.1441		Disorders of teeth and gingiva	5.9512	0.541797	19.6221
Thyroid disorders	14.6143	1.45887	9.16748		Other specified and unspecified liver disease	19.7551	1.53981	9.89031		Essential hypertension	90.3301	1.25208	15.959		Hematologic neoplasia	2.3598	0.789839	11.0895		Neoplasia (general)	37.649	1.11574	27.1014		Systemic lupus erythematosus and connective tissue disorders	1.61637	0.541009	19.5936
Diabetes mellitus without complication	55.7694	1.41664	8.90213		Depressive disorders	21.7974	1.5312	9.83498		Chronic obstructive pulmonary disease and bronchiectasis	38.4301	1.20147	15.3139		Osteoarthritis	23.6622	0.787355	11.0547		Conduction disorders	24.8011	1.09394	26.5718		Aortic; peripheral; and visceral artery aneurysms	1.8913	0.524952	19.012
Diverticulosis and diverticulitis	15.0265	1.41323	8.8807		Disorders of lipid metabolism	74.8876	1.52728	9.80979		Thyroid disorders	11.1433	1.11237	14.1783		Cataract and other lens disorders	21.4107	0.736115	10.3353		Myopathies	3.15193	1.08694	26.4017		Malnutrition	2.30211	0.523961	18.9761
Aortic; peripheral; and visceral artery aneurysms	5.05278	1.40246	8.81299		Other specified and unspecified lower respiratory disease	5.15928	1.50545	9.6696		Cataract and other lens disorders	31.8533	1.09514	13.9586		Other specified and unspecified nutritional and metabolic disorders	21.1703	0.730056	10.2502		Alcohol-related disorders	10.5498	1.08159	26.2719		Cerebral infarction	4.27747	0.523415	18.9564
Malnutrition	6.15006	1.39975	8.79601		Scoliosis and other postural dorsopathic deformities	3.14429	1.49092	9.57624		Neoplasia (general)	36.5218	1.08234	13.7955		Gout	7.72705	0.720769	10.1198		Chronic obstructive pulmonary disease and bronchiectasis	33.8638	1.05871	25.716		Cardiac dysrhythmias	12.8066	0.520497	18.8507
Esophageal disorders	18.5085	1.35017	8.48444		Parkinson`s disease	5.74879	1.48685	9.5501		Glaucoma	11.5691	1.04489	13.3182		Spondylopathies/spondyloarthropathy (including infective)	12.0586	0.696584	9.78022		Aortic; peripheral; and visceral artery aneurysms	3.65959	1.01576	24.6728		Headache; including migraine	1.5271	0.511129	18.5114
Nerve and nerve root disorders	7.21555	1.3244	8.3225		Other specified and unspecified nutritional and metabolic disorders	42.7621	1.47464	9.47172		Gastroduodenal ulcer	6.03764	1.0255	13.071		Diabetes mellitus without complication	27.2166	0.691351	9.70674		Other specified and unspecified endocrine disorders	3.01509	0.980335	23.8123		Occlusion or stenosis of precerebral or cerebral arteries without infarction	1.43089	0.50886	18.4292
Headache; including migraine	3.75909	1.25819	7.90642		Heart failure	27.3337	1.46725	9.42426		Systemic lupus erythematosus and connective tissue disorders	2.97777	0.996676	12.7036		Other and ill-defined heart disease	4.93844	0.685359	9.62262		Diabetes mellitus without complication	38.114	0.968164	23.5167		Alcohol-related disorders	4.93272	0.505715	18.3153
Disorders of teeth and gingiva	13.8068	1.25697	7.89874		Thyroid disorders	14.5589	1.45334	9.33485		Nervous system signs and symptoms	5.05444	0.991716	12.6404		Gastroduodenal ulcer	3.87095	0.657484	9.23124		Acute myocardial infarction	7.9735	0.945192	22.9587		Chronic kidney disease	11.5864	0.484754	17.5562
Depressive disorders	17.8754	1.25569	7.89071		Diabetes mellitus without complication	56.0257	1.42315	9.14099		Disorders of teeth and gingiva	10.5527	0.960714	12.2452		Diverticulosis and diverticulitis	6.99016	0.657421	9.23037		Depressive disorders	12.6824	0.890897	21.6399		Depressive disorders	6.45646	0.453547	16.426
Cataract and other lens disorders	35.0812	1.20611	7.57918		Cataract and other lens disorders	41.2666	1.41877	9.11286		Other specified inflammatory condition of skin	7.67388	0.959656	12.2318		Cardiac dysrhythmias	16.1367	0.655843	9.2082		Osteoporosis	5.16963	0.878066	21.3282		Other and ill-defined cerebrovascular disease	1.02344	0.44795	16.2233
Urinary incontinence	31.3598	1.17781	7.40129		Glaucoma	15.5118	1.40099	8.99862		Other general signs and symptoms	6.30636	0.944294	12.036		Thyroid disorders	6.47923	0.646786	9.08104		Malnutrition	3.85425	0.877226	21.3078		Biliary tract disease	1.72318	0.445677	16.141
Glaucoma	12.711	1.14802	7.21414		Other and ill-defined heart disease	9.97699	1.38461	8.89344		Diverticulosis and diverticulitis	9.92482	0.933425	11.8974		Disorders of lipid metabolism	31.5453	0.643343	9.0327		Other specified and unspecified circulatory disease	1.841	0.872939	21.2037		Coagulation and hemorrhagic disorders	2.53914	0.431274	15.6193
Disorders of lipid metabolism	56.2157	1.14648	7.20443		Gastritis and duodenitis	5.84464	1.35739	8.71857		Osteoarthritis	27.5294	0.916036	11.6758		Chronic kidney disease	15.3053	0.640347	8.99063		Cardiac dysrhythmias	21.2929	0.865404	21.0207		Conduction disorders	9.67638	0.426811	15.4577
Hyperplasia of prostate	49.4924	1.13782	7.15005		Hearing loss	24.9842	1.34749	8.655		Other specified joint disorders	8.52746	0.915495	11.6689		Hepatitis	1.46295	0.640321	8.99027		Other specified and unspecified lower respiratory disease	2.96248	0.864437	20.9972		Neurocognitive disorders	9.82163	0.421774	15.2753
Spondylopathies/spondyloarthropathy (including infective)	19.6092	1.13276	7.1182		Hypertension with complications and secondary hypertension	8.82705	1.32173	8.48958		Diseases of white blood cells	6.30298	0.896599	11.428		Systemic lupus erythematosus and connective tissue disorders	1.89194	0.633244	8.89091		Occlusion or stenosis of precerebral or cerebral arteries without infarction	2.28447	0.812413	19.7335		Sleep wake disorders	11.3013	0.420289	15.2215
Pressure ulcer of skin	6.23361	1.12601	7.07579		Nonrheumatic and unspecified valve disorders	12.4262	1.32159	8.48865		Other specified and unspecified upper respiratory disease	9.41619	0.87833	11.1952		Other specified and unspecified lower respiratory disease	2.11909	0.618341	8.68166		Coronary atherosclerosis and other heart disease	18.7811	0.806524	19.5905		Nervous system signs and symptoms	2.12782	0.417494	15.1203
Osteoarthritis	33.5233	1.11548	7.00966		Neoplasia (general)	44.1324	1.30788	8.4006		Chronic rheumatic heart disease	3.05599	0.848224	10.8115		Obesity	19.2486	0.610164	8.56686		Transient cerebral ischemia	2.39719	0.802352	19.4891		Paralysis (other than cerebral palsy)	1.60202	0.414341	15.0061
Other specified inflammatory condition of skin	8.87512	1.10988	6.97443		Other specified joint disorders	12.0901	1.29798	8.33699		Sequela of cerebral infarction and other cerebrovascular disease	2.60786	0.847926	10.8077		Esophageal disorders	8.19041	0.59748	8.38878		Other and ill-defined heart disease	5.44314	0.755401	18.3487		Peripheral and visceral vascular disease	6.99398	0.406079	14.7068
Neoplasia (general)	37.3633	1.10728	6.95809		Disorders of teeth and gingiva	13.8261	1.25872	8.08485		Miscellaneous mental and behavioral disorders/conditions	4.02668	0.833156	10.6194		Headache; including migraine	1.75354	0.58692	8.24051		Chronic kidney disease	18.0137	0.75366	18.3064		Other specified and unspecified circulatory disease	0.854027	0.404951	14.666
Nervous system signs and symptoms	5.51778	1.08263	6.80318		Gastroduodenal ulcer	7.39791	1.25654	8.07083		Alcohol-related disorders	8.07923	0.828303	10.5575		Other specified and unspecified liver disease	7.48387	0.583332	8.19013		Glaucoma	7.51487	0.678724	16.4862		Nephritis; nephrosis; renal sclerosis	0.958051	0.403801	14.6243
Gastroduodenal ulcer	6.34288	1.07734	6.76999		Anxiety and fear-related disorders	19.0398	1.20374	7.73166		Neurocognitive disorders	18.8402	0.809062	10.3123		Biliary tract disease	2.14705	0.555304	7.79661		Scoliosis and other postural dorsopathic deformities	1.3677	0.648517	15.7525		Urinary incontinence	10.6197	0.398853	14.4451
Anxiety and fear-related disorders	16.8345	1.06432	6.68813		Essential hypertension	85.7835	1.18906	7.63738		Digestive congenital anomalies	2.96977	0.804665	10.2563		Occlusion or stenosis of precerebral or cerebral arteries without infarction	1.52519	0.542394	7.61535		Other specified nervous system disorders	1.86976	0.644784	15.6618		Sequela of cerebral infarction and other cerebrovascular disease	1.15753	0.376363	13.6306
Other specified and unspecified nutritional and metabolic disorders	30.8306	1.06319	6.68105		Osteoarthritis	35.2402	1.17261	7.53175		Hyperplasia of prostate	34.038	0.782531	9.97413		Other specified and unspecified upper respiratory disease	5.73704	0.535143	7.51355		Peripheral and visceral vascular disease	11.0962	0.644261	15.6491		Other specified and unspecified liver disease	4.81157	0.375039	13.5827
Neurocognitive disorders	24.7189	1.06151	6.67052		Other specified nervous system disorders	3.37939	1.16538	7.48528		Urinary incontinence	20.7	0.777444	9.9093		Non-pressure ulcer of skin	2.09794	0.530545	7.44899		Nephritis; nephrosis; renal sclerosis	1.50985	0.636372	15.4575		Nonrheumatic and unspecified valve disorders	3.33157	0.35433	12.8327
Essential hypertension	76.4221	1.0593	6.65659		Hyperplasia of prostate	50.3765	1.15815	7.43886		Hearing loss	14.2335	0.767666	9.78466		Malnutrition	2.26094	0.514591	7.22498		Myocarditis and cardiomyopathy	2.83461	0.620344	15.0682		Coronary atherosclerosis and other heart disease	8.01126	0.344031	12.4597
Symptoms of mental and substance use conditions	5.96597	0.998423	6.27406		Spondylopathies/spondyloarthropathy (including infective)	19.6335	1.13416	7.28476		Pressure ulcer of skin	4.22399	0.763001	9.7252		Heart failure	9.38068	0.503548	7.06995		Hematologic neoplasia	1.7177	0.574923	13.9649		Schizophrenia spectrum and other psychotic disorders	1.29888	0.335939	12.1666
Other specified and unspecified endocrine disorders	3.06395	0.99622	6.26022		Conduction disorders	25.6284	1.13043	7.26082		Depressive disorders	10.2752	0.721799	9.20005		Coronary atherosclerosis and other heart disease	11.176	0.479934	6.7384		Nutritional deficiencies	3.88362	0.552445	13.4189		Other specified and unspecified endocrine disorders	0.985246	0.320346	11.6019
Trauma- and stressor-related disorders	3.10718	0.955667	6.00538		Chronic obstructive pulmonary disease and bronchiectasis	35.5045	1.11	7.12962		Symptoms of mental and substance use conditions	4.07643	0.682202	8.69534		Coagulation and hemorrhagic disorders	2.69343	0.457481	6.42315		Neurocognitive disorders	12.0361	0.516871	12.5548		Miscellaneous mental and behavioral disorders/conditions	1.52425	0.315382	11.4221
Miscellaneous mental and behavioral disorders/conditions	4.47463	0.925841	5.81795		Alcohol-related disorders	10.7309	1.10016	7.0664		Hepatitis	1.52961	0.6695	8.53344		Neoplasia (general)	14.3081	0.424025	5.95342		Heart failure	9.21721	0.494773	12.018		Osteoporosis	1.83905	0.312363	11.3128
Transient cerebral ischemia	2.74332	0.918204	5.76996		Esophageal disorders	14.6853	1.07127	6.88086		Coagulation and hemorrhagic disorders	3.88018	0.659052	8.40027		Peripheral and visceral vascular disease	7.18127	0.416954	5.85414		Urinary incontinence	12.9812	0.487544	11.8424		Hypertension with complications and secondary hypertension	1.98652	0.297456	10.7729
Sequela of cerebral infarction and other cerebrovascular disease	2.81054	0.913826	5.74245		Digestive congenital anomalies	3.68619	0.998781	6.41522		Esophageal disorders	7.91622	0.577478	7.36053		Hypertension with complications and secondary hypertension	2.78337	0.416773	5.8516		Nonrheumatic and unspecified valve disorders	4.47977	0.476447	11.5729		Other general signs and symptoms	1.95271	0.292393	10.5895
Other specified and unspecified upper respiratory disease	9.70389	0.905166	5.68803		Epilepsy; convulsions	4.37174	0.995007	6.39099		Nerve and nerve root disorders	3.08982	0.567132	7.22866		Myopathies	1.108	0.382091	5.36466		Diabetes mellitus with complication	7.13402	0.472006	11.465		Pressure ulcer of skin	1.56436	0.282579	10.2341
Other specified hereditary and degenerative nervous system conditions	4.08613	0.845458	5.31283		Other specified inflammatory condition of skin	7.59537	0.949838	6.10086		Anxiety and fear-related disorders	8.41385	0.531943	6.78013		Transient cerebral ischemia	1.09925	0.367926	5.16578		Cerebral infarction	3.61384	0.442209	10.7413		Diverticulosis and diverticulitis	2.94096	0.276596	10.0174
Gastritis and duodenitis	3.3977	0.789099	4.95867		Nerve and nerve root disorders	5.1313	0.941841	6.0495		Disruptive, impulse-control and conduct disorders	1.52485	0.525843	6.70239		Diabetes mellitus with complication	5.45911	0.36119	5.0712		Parkinson`s disease	1.56198	0.403984	9.81276		Other specified nervous system disorders	0.782335	0.269787	9.7708
Asthma	3.80822	0.773884	4.86306		Sleep wake disorders	25.2529	0.939142	6.03216		Trauma- and stressor-related disorders	1.66254	0.511344	6.51759		Myocarditis and cardiomyopathy	1.56762	0.343067	4.81675		Other and ill-defined cerebrovascular disease	0.81094	0.354942	8.62154		Gastritis and duodenitis	1.15142	0.267411	9.68476
Digestive congenital anomalies	2.75393	0.746184	4.689		Myocarditis and cardiomyopathy	4.11844	0.901304	5.78913		Headache; including migraine	1.31415	0.439854	5.60638		Other specified joint disorders	3.12718	0.335729	4.71372		Chronic rheumatic heart disease	1.15752	0.321284	7.80398		Respiratory failure; insufficiency; arrest	1.03922	0.262807	9.51802
Hearing loss	12.1291	0.654169	4.11078		Other specified and unspecified upper respiratory disease	9.65292	0.900412	5.7834		Acquired foot deformities	1.38881	0.439017	5.59571		Nephritis; nephrosis; renal sclerosis	0.695867	0.293295	4.11794		Epilepsy; convulsions	1.27285	0.289701	7.03682		Chronic rheumatic heart disease	0.944864	0.262257	9.4981
Nephritis; nephrosis; renal sclerosis	1.49786	0.63132	3.96719		Schizophrenia spectrum and other psychotic disorders	3.28353	0.849241	5.45472		Scoliosis and other postural dorsopathic deformities	0.890697	0.422339	5.38313		Nonrheumatic and unspecified valve disorders	2.54383	0.270549	3.79858		Pressure ulcer of skin	1.40225	0.253295	6.15253		Other and ill-defined heart disease	1.78142	0.247227	8.95375
Cerebral infarction	5.03144	0.615675	3.86888		Obesity	26.0779	0.826649	5.30961		Schizophrenia spectrum and other psychotic disorders	1.62318	0.419813	5.35094		Retinal and vitreous conditions	1.25229	0.25911	3.63797		Respiratory failure; insufficiency; arrest	0.870602	0.220166	5.34782		Diabetes mellitus with complication	3.62579	0.239893	8.68813
Other and ill-defined cerebrovascular disease	1.39528	0.610702	3.83763		Gout	8.68555	0.810177	5.20381		Other specified hereditary and degenerative nervous system conditions	2.01504	0.416931	5.3142		Diseases of white blood cells	1.45794	0.207392	2.91183		Symptoms of mental and substance use conditions	0.945898	0.158299	3.84508		Nutritional deficiencies	1.67665	0.238503	8.63781
Epilepsy; convulsions	2.64265	0.601468	3.77961		Retinal and vitreous conditions	3.2866	0.680027	4.36785		Respiratory failure; insufficiency; arrest	1.50323	0.380151	4.8454		Aortic; peripheral; and visceral artery aneurysms	0.682102	0.189325	2.65817		Disruptive, impulse-control and conduct disorders	0.426602	0.147113	3.57337		Other specified hereditary and degenerative nervous system conditions	1.04835	0.216913	7.85589
Hepatitis	1.32243	0.578818	3.63727		Biliary tract disease	2.61656	0.676737	4.34672		Pulmonary heart disease	1.7883	0.376868	4.80356		Chronic rheumatic heart disease	0.639345	0.177457	2.49155		Schizophrenia spectrum and other psychotic disorders	0.411552	0.106442	2.58548		Acute myocardial infarction	1.57107	0.186237	6.7449
Occlusion or stenosis of precerebral or cerebral arteries without infarction	1.50832	0.536397	3.3707		Headache; including migraine	1.96442	0.657504	4.22318		Osteoporosis	2.15123	0.365388	4.65723		Other and ill-defined cerebrovascular disease	0.370581	0.1622	2.27733		Paralysis (other than cerebral palsy)	0.40873	0.105712	2.56775		Heart failure	2.93999	0.157817	5.7156
Neurodevelopmental disorders	1.39893	0.46823	2.94234		Chronic rheumatic heart disease	2.16166	0.599992	3.85378		Other specified and unspecified lower respiratory disease	1.18953	0.3471	4.42413		Pulmonary heart disease	0.728483	0.153521	2.15548		Non-pressure ulcer of skin	0.392922	0.0993656	2.41359		Myocarditis and cardiomyopathy	0.6194	0.135553	4.90929
Schizophrenia spectrum and other psychotic disorders	1.15742	0.299351	1.88111		Respiratory failure; insufficiency; arrest	1.94627	0.49219	3.16136		Myopathies	0.790974	0.272766	3.47668		Acute myocardial infarction	1.10971	0.131546	1.84694		Other general signs and symptoms	0.469246	0.0702635	1.7067		Symptoms of mental and substance use conditions	0.790801	0.132343	4.79302
Paralysis (other than cerebral palsy)	1.15086	0.297653	1.87044		Asthma	2.2174	0.450607	2.89427		Hematologic neoplasia	0.814827	0.272727	3.47618		Nerve and nerve root disorders	0.420549	0.0771912	1.08378		Nervous system signs and symptoms	0.303079	0.0594663	1.44444		Pulmonary heart disease	0.543255	0.114486	4.14631
Acquired foot deformities	0.835097	0.263984	1.65886		Neurodevelopmental disorders	1.08629	0.363589	2.33535		Epilepsy; convulsions	1.08622	0.247223	3.1511		Other specified and unspecified circulatory disease	0.140454	0.0665986	0.935061		Pulmonary heart disease	0.15001	0.0316133	0.767887		Disruptive, impulse-control and conduct disorders	0.228193	0.078692	2.84997
Parkinson`s disease	0.255289	0.0660271	0.414912		Pulmonary heart disease	1.50097	0.316316	2.03172		Parkinson`s disease	0.332199	0.0859187	1.09512		Other specified and unspecified endocrine disorders	0.0947547	0.0308088	0.432564		Neurodevelopmental disorders	0.0568158	0.0190166	0.461913		Non-pressure ulcer of skin	0.236738	0.0598684	2.16824
Disruptive, impulse-control and conduct disorders	0.081302	0.0280369	0.176183		Acquired foot deformities	0.769383	0.24321	1.56215		Neurodevelopmental disorders	0.0755409	0.025284	0.322269		Acquired foot deformities	0.00659923	0.00208609	0.0292892		Sequela of cerebral infarction and other cerebrovascular disease	0.0198814	0.0064643	0.157018		Parkinson`s disease	0.19371	0.0501006	1.81448

## Sheet: Female 66-80
Cerebrovascular					Psychogeriatric					DM - cardiorespiratory					Osteoinflammatory - psychosomatic - cardiovascular risk factors					Neoplasia - haematologic
Chronic condition	Prevalence (%)	O/E ratio	Exclusivity (%)		Chronic condition	Prevalence (%)	O/E ratio	Exclusivity (%)		Chronic condition	Prevalence (%)	O/E ratio	Exclusivity (%)		Chronic condition	Prevalence (%)	O/E ratio	Exclusivity (%)		Chronic condition	Prevalence (%)	O/E ratio	Exclusivity (%)
Paralysis (other than cerebral palsy)	45.2227	16.5573	93.4365		Neurodevelopmental disorders	15.7189	7.43375	95.5619		Myocarditis and cardiomyopathy	23.2474	6.13622	86.2232		Other specified and unspecified gastrointestinal disorders	9.72536	2.08269	49.9753		Diseases of white blood cells	6.41249	1.3233	57.5037
Cerebral infarction	68.2839	12.3019	69.4225		Schizophrenia spectrum and other psychotic disorders	26.0533	6.29159	80.8792		Pulmonary heart disease	31.7686	6.11141	85.8746		Nervous system pain and pain syndromes	11.106	2.06645	49.5854		Neoplasia (general)	26.7509	1.28111	55.6701
Nervous system signs and symptoms	41.6825	7.50947	42.3776		Bipolar and related disorders	10.9522	4.97228	63.9193		Chronic rheumatic heart disease	21.144	5.85329	82.2476		Retinal and vitreous conditions	11.6163	2.02839	48.6723		Malnutrition	3.31848	1.10779	48.1385
Miscellaneous mental and behavioral disorders/conditions	13.7908	4.89142	27.6033		Other general signs and symptoms	33.5235	4.37347	56.2215		Respiratory failure; insufficiency; arrest	13.8342	5.41441	76.0806		Spondylopathies/spondyloarthropathy (including infective)	48.9172	2.01163	48.2701		Biliary tract disease	4.28508	1.10536	48.0329
Hepatitis	9.86726	3.11093	17.5556		Disruptive, impulse-control and conduct disorders	9.73863	4.25129	54.6509		Heart failure	86.1178	4.38313	61.5896		Headache; including migraine	12.7327	1.95293	46.8614		Acquired foot deformities	11.9657	1.08649	47.213
Drug induced or toxic related condition	6.30271	2.75137	15.5266		Miscellaneous mental and behavioral disorders/conditions	11.5947	4.11249	52.8667		Hypertension with complications and secondary hypertension	26.9124	4.30219	60.4522		Esophageal disorders	30.3335	1.94512	46.674		Menopausal disorders	9.07766	1.08454	47.1284
Disruptive, impulse-control and conduct disorders	6.14743	2.68359	15.1441		Parkinson`s disease	18.3749	4.08932	52.5688		Other and ill-defined heart disease	30.5934	4.28685	60.2368		Nephritis; nephrosis; renal sclerosis	3.98896	1.88645	45.2662		Hematologic neoplasia	2.90046	1.02876	44.7043
Coagulation and hemorrhagic disorders	8.46627	2.59709	14.6559		Epilepsy; convulsions	11.8619	3.54298	45.5454		Gout	12.2456	4.21174	59.1813		Hearing loss	29.0791	1.87527	44.998		Trauma- and stressor-related disorders	6.52046	1.02788	44.6661
Malnutrition	7.39581	2.4689	13.9325		Pressure ulcer of skin	23.0012	3.3046	42.4811		Acute myocardial infarction	9.59928	3.75696	52.791		Scoliosis and other postural dorsopathic deformities	11.1204	1.85613	44.5388		Headache; including migraine	6.67513	1.02382	44.4898
Diabetes mellitus with complication	33.0107	2.46495	13.9102		Symptoms of mental and substance use conditions	23.5527	3.26004	41.9083		Nonrheumatic and unspecified valve disorders	43.7212	3.70325	52.0363		Asthma	22.0971	1.84414	44.2509		Prolapse of female genital organs	8.72197	0.999943	43.4522
Cardiac dysrhythmias	52.1068	2.36565	13.3499		Neurocognitive disorders	70.1916	2.53718	32.6158		Coronary atherosclerosis and other heart disease	40.4054	3.66881	51.5523		Diverticulosis and diverticulitis	16.452	1.79548	43.0834		Other specified inflammatory condition of skin	6.32729	0.944931	41.0616
Epilepsy; convulsions	7.12098	2.12692	12.0027		Urinary incontinence	87.6802	2.03511	26.1616		Non-pressure ulcer of skin	8.88203	3.60039	50.591		Nerve and nerve root disorders	18.3351	1.77866	42.6798		Thyroid disorders	29.5024	0.940595	40.8732
Neurocognitive disorders	57.8608	2.09147	11.8026		Nervous system signs and symptoms	8.85906	1.59604	20.5173		Diabetes mellitus with complication	46.3169	3.45853	48.5976		Nutritional deficiencies	21.9661	1.76819	42.4287		Other specified and unspecified upper respiratory disease	11.5989	0.940338	40.8621
Symptoms of mental and substance use conditions	13.6695	1.89206	10.6773		Drug induced or toxic related condition	3.43188	1.49815	19.2589		Peripheral and visceral vascular disease	18.9456	3.41322	47.9609		Chronic obstructive pulmonary disease and bronchiectasis	23.219	1.75691	42.1579		Gastritis and duodenitis	5.4675	0.940245	40.858
Pressure ulcer of skin	13.1473	1.88888	10.6594		Disorders of teeth and gingiva	14.2373	1.49624	19.2343		Chronic kidney disease	63.2331	3.23286	45.4266		Digestive congenital anomalies	10.0637	1.73064	41.5276		Cataract and other lens disorders	29.0185	0.930394	40.43
Urinary incontinence	80.5096	1.86868	10.5453		Other specified nervous system disorders	2.79231	1.26771	16.2966		Other specified and unspecified endocrine disorders	15.3715	2.95707	41.5513		Gastroduodenal ulcer	5.13069	1.71275	41.0982		Glaucoma	8.72676	0.89233	38.7759
Other general signs and symptoms	14.2434	1.85818	10.4861		Non-pressure ulcer of skin	2.93403	1.18933	15.289		Cardiac dysrhythmias	64.1217	2.91112	40.9057		Other specified and unspecified upper respiratory disease	21.0527	1.70677	40.9548		Digestive congenital anomalies	5.11801	0.880142	38.2463
Diabetes mellitus without complication	57.0232	1.73982	9.81818		Other specified hereditary and degenerative nervous system conditions	9.03282	1.17842	15.1487		Conduction disorders	34.9605	2.43437	34.2065		Other specified hereditary and degenerative nervous system conditions	12.9045	1.68352	40.3968		Essential hypertension	61.4816	0.876654	38.0947
Coronary atherosclerosis and other heart disease	18.9916	1.72444	9.73137		Hepatitis	3.52234	1.11052	14.2758		Other specified nervous system disorders	4.91491	2.23137	31.3541		Anxiety and fear-related disorders	57.7792	1.66445	39.9393		Obesity	38.523	0.867531	37.6982
Nonrheumatic and unspecified valve disorders	19.9214	1.68737	9.5222		Nervous system pain and pain syndromes	5.90079	1.09793	14.1141		Diabetes mellitus without complication	70.6924	2.15688	30.3074		Other specified joint disorders	20.5211	1.66367	39.9206		Nerve and nerve root disorders	8.89726	0.86311	37.5061
Other specified and unspecified liver disease	19.2224	1.67826	9.47079		Other specified inflammatory condition of skin	7.04232	1.05172	13.5199		Coagulation and hemorrhagic disorders	6.82227	2.09278	29.4067		Systemic lupus erythematosus and connective tissue disorders	11.9768	1.65777	39.7789		Osteoarthritis	45.6975	0.863006	37.5016
Acute myocardial infarction	4.26997	1.67118	9.43081		Scoliosis and other postural dorsopathic deformities	6.1909	1.03333	13.2836		Nutritional deficiencies	22.533	1.81383	25.487		Gastritis and duodenitis	9.62199	1.65469	39.7051		Rheumatoid arthritis and related disease	2.48951	0.85624	37.2076
Other specified nervous system disorders	3.55562	1.61425	9.10955		Depressive disorders	36.0108	1.02181	13.1355		Gastroduodenal ulcer	5.3016	1.7698	24.8683		Osteoporosis	40.0092	1.54984	37.1892		Other specified joint disorders	10.4126	0.844165	36.6829
Other specified inflammatory condition of skin	10.4367	1.55863	8.7957		Other specified and unspecified nutritional and metabolic disorders	31.5499	1.0202	13.1149		Hematologic neoplasia	4.89633	1.73667	24.4028		Depressive disorders	54.099	1.53506	36.8345		Disorders of lipid metabolism	40.3475	0.840265	36.5134
Heart failure	28.887	1.47026	8.29698		Coagulation and hemorrhagic disorders	3.28102	1.00647	12.9384		Nervous system pain and pain syndromes	9.26268	1.72347	24.2173		Prolapse of female genital organs	13.2236	1.51604	36.3781		Other specified and unspecified liver disease	9.46361	0.826246	35.9042
Chronic kidney disease	27.9473	1.42884	8.06323		Diabetes mellitus without complication	32.487	0.991202	12.742		Chronic obstructive pulmonary disease and bronchiectasis	22.773	1.72315	24.2129		Trauma- and stressor-related disorders	9.16251	1.44437	34.6583		Other specified and unspecified nutritional and metabolic disorders	24.1451	0.78076	33.9277
Depressive disorders	48.4943	1.37603	7.76521		Other specified and unspecified endocrine disorders	4.32897	0.832776	10.7054		Other specified and unspecified liver disease	19.7274	1.72236	24.2017		Osteoarthritis	75.4281	1.42447	34.1809		Disorders of teeth and gingiva	7.22352	0.759139	32.9881
Hypertension with complications and secondary hypertension	8.58318	1.3721	7.74305		Sleep wake disorders	23.919	0.827685	10.64		Rheumatoid arthritis and related disease	4.99651	1.7185	24.1475		Acquired foot deformities	15.6542	1.4214	34.1072		Anxiety and fear-related disorders	25.7216	0.740964	32.1983
Disorders of lipid metabolism	65.2066	1.35797	7.66333		Diabetes mellitus with complication	10.9008	0.813974	10.4638		Obesity	72.978	1.64345	23.093		Cataract and other lens disorders	43.933	1.40859	33.7997		Osteoporosis	18.6619	0.72291	31.4138
Essential hypertension	88.5081	1.26202	7.12184		Essential hypertension	55.9189	0.797335	10.2499		Other specified hereditary and degenerative nervous system conditions	12.3955	1.61711	22.7229		Parkinson`s disease	6.18188	1.37577	33.0123		Esophageal disorders	10.798	0.692417	30.0887
Rheumatoid arthritis and related disease	3.65893	1.25845	7.10169		Digestive congenital anomalies	4.44394	0.764224	9.8242		Sleep wake disorders	46.5404	1.61047	22.6295		Other specified and unspecified nutritional and metabolic disorders	41.6732	1.34755	32.3352		Diabetes mellitus without complication	22.4966	0.686389	29.8268
Hearing loss	18.4151	1.18756	6.70168		Osteoporosis	19.5484	0.757251	9.73457		Systemic lupus erythematosus and connective tissue disorders	11.5278	1.59561	22.4207		Sleep wake disorders	38.3425	1.32679	31.837		Asthma	8.15597	0.680664	29.578
Trauma- and stressor-related disorders	7.47837	1.17888	6.65268		Disorders of lipid metabolism	36.0162	0.750062	9.64215		Retinal and vitreous conditions	9.06617	1.58309	22.2449		Menopausal disorders	10.8159	1.29222	31.0074		Hearing loss	10.5438	0.679954	29.5472
Nervous system pain and pain syndromes	6.0884	1.13284	6.39287		Thyroid disorders	21.5292	0.686395	8.8237		Pressure ulcer of skin	10.6568	1.53107	21.5139		Disorders of teeth and gingiva	12.1348	1.27528	30.6009		Sleep wake disorders	19.6123	0.678656	29.4908
Gastritis and duodenitis	6.50725	1.11905	6.31504		Anxiety and fear-related disorders	22.9553	0.661277	8.50081		Nephritis; nephrosis; renal sclerosis	3.2213	1.52341	21.4062		Neurocognitive disorders	34.6829	1.25367	30.0823		Scoliosis and other postural dorsopathic deformities	4.05529	0.676876	29.4134
Gastroduodenal ulcer	3.32331	1.1094	6.26057		Malnutrition	1.90389	0.635564	8.17026		Glaucoma	14.7853	1.51183	21.2435		Conduction disorders	17.8371	1.24203	29.8031		Diverticulosis and diverticulitis	6.10331	0.666083	28.9444
Anxiety and fear-related disorders	37.4443	1.07866	6.08712		Peripheral and visceral vascular disease	3.46059	0.623456	8.01461		Other specified and unspecified gastrointestinal disorders	6.86283	1.46968	20.6512		Urinary incontinence	52.7832	1.22513	29.3976		Systemic lupus erythematosus and connective tissue disorders	4.73107	0.654849	28.4562
Obesity	46.5788	1.04895	5.91943		Obesity	26.3022	0.592321	7.61437		Disorders of lipid metabolism	67.8943	1.41394	19.8681		Symptoms of mental and substance use conditions	8.8465	1.22449	29.3821		Nephritis; nephrosis; renal sclerosis	1.3685	0.647184	28.1232
Osteoporosis	26.9449	1.04377	5.89021		Glaucoma	5.75283	0.58824	7.56191		Essential hypertension	92.4411	1.3181	18.5213		Thyroid disorders	36.5734	1.16603	27.9795		Hepatitis	2.0345	0.641434	27.8733
Osteoarthritis	54.2827	1.02514	5.78508		Osteoarthritis	30.0417	0.567343	7.29327		Biliary tract disease	5.08341	1.31129	18.4256		Glaucoma	11.3688	1.16248	27.8943		Conduction disorders	9.13416	0.636029	27.6384
Thyroid disorders	31.6453	1.00892	5.69353		Retinal and vitreous conditions	3.24266	0.566219	7.27882		Asthma	15.1633	1.26547	17.7817		Drug induced or toxic related condition	2.65326	1.15825	27.7928		Gout	1.74394	0.59981	26.0645
Conduction disorders	14.2063	0.989209	5.58232		Esophageal disorders	8.39231	0.538151	6.91801		Depressive disorders	44.5253	1.26341	17.7528		Rheumatoid arthritis and related disease	3.22686	1.10984	26.6312		Drug induced or toxic related condition	1.35547	0.591715	25.7128
Spondylopathies/spondyloarthropathy (including infective)	23.8372	0.980262	5.53183		Cataract and other lens disorders	16.5134	0.529454	6.8062		Diverticulosis and diverticulitis	11.5355	1.25892	17.6897		Non-pressure ulcer of skin	2.71249	1.09953	26.3837		Spondylopathies/spondyloarthropathy (including infective)	13.9697	0.574477	24.9637
Sleep wake disorders	27.667	0.957381	5.4027		Chronic kidney disease	10.2886	0.526016	6.76201		Thyroid disorders	37.1213	1.1835	16.63		Disorders of lipid metabolism	52.6553	1.09658	26.313		Chronic obstructive pulmonary disease and bronchiectasis	7.5726	0.572994	24.8992
Menopausal disorders	7.83529	0.936112	5.28268		Other and ill-defined heart disease	3.72262	0.521626	6.70557		Urinary incontinence	50.3285	1.16816	16.4144		Hepatitis	3.4547	1.08919	26.1356		Depressive disorders	19.8796	0.564084	24.5121
Biliary tract disease	3.61744	0.933134	5.26587		Nutritional deficiencies	6.45791	0.519839	6.6826		Osteoporosis	28.9762	1.12246	15.7722		Essential hypertension	76.0269	1.08405	26.0123		Other specified and unspecified gastrointestinal disorders	2.62737	0.562653	24.4499
Other specified and unspecified nutritional and metabolic disorders	28.2799	0.914464	5.16051		Diseases of white blood cells	2.36366	0.487774	6.2704		Other general signs and symptoms	8.59915	1.12184	15.7636		Obesity	47.5133	1.06999	25.675		Coagulation and hemorrhagic disorders	1.77542	0.544621	23.6663
Other and ill-defined heart disease	6.39165	0.89562	5.05417		Hearing loss	7.19537	0.46402	5.96504		Neoplasia (general)	23.1553	1.10892	15.582		Other specified and unspecified liver disease	12.2463	1.0692	25.656		Gastroduodenal ulcer	1.53765	0.513303	22.3054
Nephritis; nephrosis; renal sclerosis	1.8793	0.888751	5.01541		Spondylopathies/spondyloarthropathy (including infective)	11.1426	0.458219	5.89047		Other specified and unspecified nutritional and metabolic disorders	34.0289	1.10037	15.4618		Other specified and unspecified endocrine disorders	5.14986	0.990694	23.7722		Cardiac dysrhythmias	11.2631	0.511346	22.2204
Neoplasia (general)	17.9238	0.858376	4.844		Diverticulosis and diverticulitis	4.13317	0.451072	5.79859		Spondylopathies/spondyloarthropathy (including infective)	26.5538	1.09198	15.3439		Biliary tract disease	3.73403	0.96321	23.1127		Nutritional deficiencies	6.19216	0.498447	21.6598
Systemic lupus erythematosus and connective tissue disorders	6.09547	0.843702	4.76119		Neoplasia (general)	9.29598	0.445187	5.72294		Malnutrition	3.26801	1.09094	15.3293		Other specified nervous system disorders	2.09146	0.949525	22.7843		Peripheral and visceral vascular disease	2.69724	0.485931	21.116
Bipolar and related disorders	1.84988	0.839846	4.73943		Paralysis (other than cerebral palsy)	1.18318	0.433198	5.56881		Osteoarthritis	57.4268	1.08452	15.2391		Hematologic neoplasia	2.67275	0.947992	22.7475		Other specified nervous system disorders	1.03685	0.470731	20.4555
Other specified joint disorders	10.195	0.82652	4.66423		Gastroduodenal ulcer	1.27409	0.42532	5.46755		Cataract and other lens disorders	33.1793	1.0638	14.948		Chronic kidney disease	18.4672	0.944156	22.6555		Acute myocardial infarction	1.19817	0.46894	20.3776
Asthma	9.84747	0.821829	4.63776		Chronic obstructive pulmonary disease and bronchiectasis	5.59697	0.423504	5.4442		Nervous system signs and symptoms	5.83142	1.05058	14.7623		Other and ill-defined heart disease	6.73241	0.943368	22.6366		Other specified and unspecified endocrine disorders	2.35991	0.453983	19.7277
Glaucoma	7.84081	0.801741	4.52439		Biliary tract disease	1.55697	0.401627	5.16297		Nerve and nerve root disorders	10.6693	1.03502	14.5436		Other specified inflammatory condition of skin	6.26155	0.935113	22.4385		Retinal and vitreous conditions	2.5959	0.453283	19.6973
Diverticulosis and diverticulitis	7.28068	0.794574	4.48395		Rheumatoid arthritis and related disease	1.11095	0.3821	4.91195		Other specified inflammatory condition of skin	6.75927	1.00944	14.1842		Epilepsy; convulsions	3.1174	0.931117	22.3426		Coronary atherosclerosis and other heart disease	4.95331	0.44976	19.5442
Disorders of teeth and gingiva	7.48171	0.786273	4.4371		Respiratory failure; insufficiency; arrest	0.950701	0.372085	4.7832		Hepatitis	3.19621	1.00769	14.1596		Diseases of white blood cells	4.09965	0.846018	20.3006		Nonrheumatic and unspecified valve disorders	4.88504	0.41377	17.9802
Hematologic neoplasia	2.1389	0.758642	4.28118		Other specified and unspecified liver disease	4.24755	0.370844	4.76725		Other specified joint disorders	12.4083	1.00596	14.1352		Peripheral and visceral vascular disease	4.68818	0.844617	20.267		Diabetes mellitus with complication	5.53003	0.412933	17.9439
Other specified and unspecified endocrine disorders	3.90884	0.751954	4.24344		Other specified joint disorders	4.41098	0.357605	4.59706		Acquired foot deformities	10.6827	0.969985	13.6298		Coagulation and hemorrhagic disorders	2.62645	0.805682	19.3327		Other specified hereditary and degenerative nervous system conditions	3.10048	0.404487	17.5769
Diseases of white blood cells	3.60211	0.743345	4.19485		Systemic lupus erythematosus and connective tissue disorders	2.57563	0.356505	4.58291		Anxiety and fear-related disorders	32.794	0.9447	13.2745		Cardiac dysrhythmias	17.5934	0.79874	19.1662		Urinary incontinence	17.3318	0.402282	17.481
Neurodevelopmental disorders	1.56713	0.74112	4.1823		Other specified and unspecified upper respiratory disease	4.35992	0.353465	4.54384		Menopausal disorders	7.90237	0.944125	13.2664		Heart failure	15.3204	0.779759	18.7107		Chronic kidney disease	7.6936	0.393344	17.0926
Prolapse of female genital organs	6.44125	0.738467	4.16733		Cardiac dysrhythmias	7.46701	0.339002	4.35792		Symptoms of mental and substance use conditions	6.7978	0.940915	13.2213		Disruptive, impulse-control and conduct disorders	1.74455	0.761563	18.2741		Hypertension with complications and secondary hypertension	2.10007	0.335716	14.5884
Other specified hereditary and degenerative nervous system conditions	5.64336	0.736232	4.15471		Prolapse of female genital organs	2.74927	0.315194	4.05186		Hearing loss	14.1124	0.910087	12.7881		Neoplasia (general)	15.8213	0.757686	18.181		Neurocognitive disorders	8.28491	0.29947	13.0134
Cataract and other lens disorders	22.1966	0.71167	4.0161		Heart failure	6.06585	0.308733	3.9688		Disorders of teeth and gingiva	8.62696	0.90663	12.7395		Nonrheumatic and unspecified valve disorders	8.78696	0.744269	17.8591		Chronic rheumatic heart disease	1.02962	0.285029	12.3858
Non-pressure ulcer of skin	1.72541	0.699407	3.9469		Gastritis and duodenitis	1.79438	0.308578	3.96682		Neurocognitive disorders	24.5828	0.888582	12.4859		Nervous system signs and symptoms	4.09724	0.738154	17.7124		Bipolar and related disorders	0.564907	0.256468	11.1447
Esophageal disorders	10.8543	0.696027	3.92783		Hematologic neoplasia	0.84748	0.300591	3.86413		Esophageal disorders	13.7523	0.881857	12.3914		Diabetes mellitus without complication	23.6376	0.721201	17.3056		Pulmonary heart disease	1.2015	0.231136	10.0439
Nutritional deficiencies	8.23722	0.663067	3.74183		Asthma	3.49689	0.291836	3.75159		Epilepsy; convulsions	2.89966	0.866083	12.1698		Pressure ulcer of skin	4.91702	0.706433	16.9512		Cerebral infarction	1.10072	0.198304	8.61723
Acquired foot deformities	6.56671	0.596257	3.36481		Acute myocardial infarction	0.695129	0.272059	3.49736		Trauma- and stressor-related disorders	5.44001	0.857556	12.05		Coronary atherosclerosis and other heart disease	7.72767	0.701673	16.837		Pressure ulcer of skin	1.34459	0.193178	8.39449
Chronic obstructive pulmonary disease and bronchiectasis	7.69496	0.582252	3.28577		Headache; including migraine	1.74487	0.267625	3.44036		Prolapse of female genital organs	7.41832	0.850484	11.9506		Bipolar and related disorders	1.48217	0.672907	16.1467		Schizophrenia spectrum and other psychotic disorders	0.783312	0.189162	8.21995
Myocarditis and cardiomyopathy	2.10556	0.555769	3.13632		Menopausal disorders	2.15855	0.25789	3.31521		Diseases of white blood cells	4.04536	0.834815	11.7304		Respiratory failure; insufficiency; arrest	1.55459	0.608435	14.5997		Epilepsy; convulsions	0.61171	0.182708	7.93952
Gout	1.59354	0.548083	3.09295		Hypertension with complications and secondary hypertension	1.40679	0.224888	2.89097		Drug induced or toxic related condition	1.90886	0.833291	11.709		Malnutrition	1.80137	0.601339	14.4294		Heart failure	3.36117	0.171073	7.43392
Nerve and nerve root disorders	5.53976	0.537404	3.03269		Conduction disorders	3.09408	0.215447	2.7696		Scoliosis and other postural dorsopathic deformities	4.82932	0.80607	11.3265		Hypertension with complications and secondary hypertension	3.73454	0.597001	14.3253		Nervous system pain and pain syndromes	0.703775	0.130948	5.69032
Other specified and unspecified upper respiratory disease	6.01977	0.488031	2.75406		Nonrheumatic and unspecified valve disorders	2.38981	0.20242	2.60214		Other specified and unspecified upper respiratory disease	9.5553	0.774662	10.8852		Acute myocardial infarction	1.48043	0.579411	13.9033		Other and ill-defined heart disease	0.881405	0.123505	5.36689
Other specified and unspecified gastrointestinal disorders	2.21527	0.474402	2.67715		Chronic rheumatic heart disease	0.685612	0.189798	2.43987		Cerebral infarction	4.19297	0.755401	10.6145		Other general signs and symptoms	4.11129	0.536357	12.8702		Parkinson`s disease	0.500854	0.111465	4.84366
Peripheral and visceral vascular disease	2.5982	0.468089	2.64153		Coronary atherosclerosis and other heart disease	2.00058	0.181653	2.33517		Gastritis and duodenitis	3.78865	0.651533	9.15502		Gout	1.14878	0.39511	9.48086		Symptoms of mental and substance use conditions	0.79986	0.110712	4.81097
Retinal and vitreous conditions	2.13802	0.373332	2.10679		Other specified and unspecified gastrointestinal disorders	0.816014	0.17475	2.24644		Digestive congenital anomalies	3.63427	0.624984	8.78198		Miscellaneous mental and behavioral disorders/conditions	1.11167	0.394295	9.4613		Other general signs and symptoms	0.821753	0.107206	4.65859
Parkinson`s disease	1.61179	0.358703	2.02424		Nerve and nerve root disorders	1.7945	0.174082	2.23785		Disruptive, impulse-control and conduct disorders	1.25821	0.549256	7.71788		Cerebral infarction	2.16164	0.389438	9.34475		Nervous system signs and symptoms	0.591481	0.10656	4.63055
Digestive congenital anomalies	1.66922	0.287056	1.61992		Gout	0.493129	0.169607	2.18031		Parkinson`s disease	2.41468	0.537384	7.55106		Diabetes mellitus with complication	5.07014	0.378593	9.08451		Respiratory failure; insufficiency; arrest	0.264288	0.103437	4.49481
Scoliosis and other postural dorsopathic deformities	1.5263	0.254757	1.43765		Cerebral infarction	0.864004	0.155658	2.001		Miscellaneous mental and behavioral disorders/conditions	1.29475	0.459232	6.45291		Myocarditis and cardiomyopathy	1.11171	0.293441	7.04125		Disruptive, impulse-control and conduct disorders	0.222098	0.0969545	4.21312
Schizophrenia spectrum and other psychotic disorders	0.359565	0.0868311	0.490007		Trauma- and stressor-related disorders	0.973584	0.153475	1.97294		Schizophrenia spectrum and other psychotic disorders	1.74991	0.422586	5.93797		Schizophrenia spectrum and other psychotic disorders	0.771893	0.186404	4.47285		Non-pressure ulcer of skin	0.215128	0.0872036	3.7894
Headache; including migraine	0.264495	0.0405678	0.228933		Acquired foot deformities	1.44377	0.131094	1.68523		Headache; including migraine	2.31047	0.354376	4.97953		Pulmonary heart disease	0.847477	0.163032	3.91202		Miscellaneous mental and behavioral disorders/conditions	0.234597	0.0832087	3.61581
Pulmonary heart disease	0.14429	0.0277575	0.156641		Nephritis; nephrosis; renal sclerosis	0.031093	0.0147044	0.189027		Bipolar and related disorders	0.634829	0.288212	4.04982		Chronic rheumatic heart disease	0.419933	0.11625	2.78947		Myocarditis and cardiomyopathy	0.312661	0.0825281	3.58623
Chronic rheumatic heart disease	0.0878822	0.0243284	0.13729		Myocarditis and cardiomyopathy	0.00382813	0.00101045	0.0129895		Neurodevelopmental disorders	0.00217821	0.00103011	0.0144747		Paralysis (other than cerebral palsy)	0.0337083	0.0123416	0.296143		Paralysis (other than cerebral palsy)	0.0432071	0.0158194	0.687425
Respiratory failure; insufficiency; arrest	0.0188737	0.00738678	0.0416852		Pulmonary heart disease	0.00518591	0.000997628	0.0128246		Paralysis (other than cerebral palsy)	0.00215742	0.000789892	0.0110992		Neurodevelopmental disorders	0.000281339	0.00013305	0.00319259		Neurodevelopmental disorders	0.0115891	0.0054807	0.238162

## Sheet: Male 81-95
Heart - liver - gastrointestinal diseases					Cardiorespiratory - COPD					Psychogeriatric/cerebrovascular					DM - cardiovascular risk factors					Unspecific
Chronic condition	Prevalence (%)	O/E ratio	Exclusivity (%)		Chronic condition	Prevalence (%)	O/E ratio	Exclusivity (%)		Chronic condition	Prevalence (%)	O/E ratio	Exclusivity (%)		Chronic condition	Prevalence (%)	O/E ratio	Exclusivity (%)		Chronic condition	Prevalence (%)	O/E ratio	Exclusivity (%)
Other specified and unspecified gastrointestinal disorders	8.64819	4.21167	38.137		Lung disease due to external agents	12.0949	5.35473	65.0828		Sequela of cerebral infarction and other cerebrovascular disease	8.00024	2.99701	65.4327		Diabetes mellitus with complication	44.8608	2.95232	71.2281		Headache; including migraine	5.46865	2.21936	72.8659
Biliary tract disease	14.692	4.20883	38.1114		Respiratory failure; insufficiency; arrest	19.5462	4.53287	55.0936		Other specified and unspecified hematologic conditions	6.74541	2.98638	65.2005		Acute myocardial infarction	22.0672	2.68668	64.8192		Scoliosis and other postural dorsopathic deformities	4.27117	1.60005	52.5326
Chronic rheumatic heart disease	16.1603	3.93503	35.6321		Pulmonary heart disease	29.8086	4.26965	51.8943		Symptoms of mental and substance use conditions	35.5197	2.74573	59.9466		Other specified nervous system disorders	5.07533	2.47169	59.6322		Asthma	6.78129	1.43587	47.1422
Acquired foot deformities	13.6046	3.89733	35.2906		Chronic rheumatic heart disease	15.6594	3.81307	46.345		Pressure ulcer of skin	30.9133	2.468	53.8829		Non-pressure ulcer of skin	13.4736	2.26264	54.5886		Hematologic neoplasia	3.76057	1.40877	46.2525
Myocarditis and cardiomyopathy	11.976	3.43077	31.0659		Other and ill-defined heart disease	32.3184	3.34874	40.7014		Other general signs and symptoms	29.3436	2.46385	53.7922		Peripheral and visceral vascular disease	44.2367	2.17609	52.5006		Disorders of teeth and gingiva	13.568	1.3485	44.2737
Pulmonary heart disease	22.943	3.28625	29.7572		Nonrheumatic and unspecified valve disorders	51.2728	3.0451	37.011		Disruptive, impulse-control and conduct disorders	15.0119	2.43692	53.2044		Diabetes mellitus without complication	81.5564	1.97602	47.6737		Cataract and other lens disorders	49.2418	1.27557	41.8794
Other and ill-defined heart disease	30.4423	3.15434	28.5628		Occlusion or stenosis of precerebral or cerebral arteries without infarction	12.737	2.95377	35.9009		Paralysis (other than cerebral palsy)	7.96005	2.42284	52.897		Other specified and unspecified diseases of bladder and urethra	3.7993	1.85026	44.6395		Digestive congenital anomalies	5.75661	1.2189	40.0188
Polyneuropathies	6.39704	3.11536	28.2098		Alcohol-related disorders	8.1896	2.65889	32.3168		Parkinson`s disease	18.8966	2.35966	51.5175		Coronary atherosclerosis and other heart disease	53.3713	1.70999	41.2554		Hypertension with complications and secondary hypertension	10.7512	1.21764	39.9773
Sequela of specified infectious disease conditions	6.29843	3.06734	27.775		Other specified and unspecified gastrointestinal disorders	5.36789	2.61416	31.7732		Epilepsy; convulsions	6.69079	2.03651	44.4624		Gastroduodenal ulcer	9.66214	1.68052	40.5445		Esophageal disorders	14.9734	1.21534	39.9021
Alcohol-related disorders	8.80294	2.85802	25.8796		Sequela of specified infectious disease conditions	5.30057	2.58138	31.3747		Nervous system signs and symptoms	24.1966	2.03168	44.3568		Nerve and nerve root disorders	5.45969	1.66179	40.0926		Neoplasia (general)	38.3012	1.17313	38.516
Gastritis and duodenitis	15.0063	2.81079	25.452		Other specified and unspecified endocrine disorders	8.40698	2.55888	31.1012		Neurocognitive disorders	90.0417	1.91486	41.8064		Gout	27.5993	1.65936	40.034		Spondylopathies/spondyloarthropathy (including infective)	21.3681	1.13112	37.1367
Lung disease due to external agents	5.88519	2.60553	23.5933		Nervous system pain and pain syndromes	8.87023	2.54106	30.8847		Miscellaneous mental and behavioral disorders/conditions	8.93342	1.89155	41.2976		Transient cerebral ischemia	6.73235	1.63933	39.5506		Polyneuropathies	2.27768	1.10923	36.4181
Miscellaneous mental and behavioral disorders/conditions	11.7904	2.4965	22.606		Heart failure	77.8624	2.39994	29.1694		Osteoporosis	10.329	1.79651	39.2226		Thyroid disorders	18.7326	1.62907	39.3031		Anxiety and fear-related disorders	16.3618	1.10669	36.3349
Non-pressure ulcer of skin	14.6983	2.46829	22.3506		Myocarditis and cardiomyopathy	8.14652	2.33374	28.3648		Cerebral infarction	20.6244	1.67401	36.5481		Other specified joint disorders	9.5976	1.61173	38.8849		Diverticulosis and diverticulitis	14.6254	1.03226	33.891
Paralysis (other than cerebral palsy)	8.0733	2.45731	22.2512		Hypertension with complications and secondary hypertension	20.2336	2.29158	27.8524		Urinary incontinence	93.2382	1.63924	35.789		Nephritis; nephrosis; renal sclerosis	3.20257	1.55965	37.6283		Osteoarthritis	43.2998	1.02364	33.6081
Heart failure	79.3198	2.44486	22.1384		Asthma	9.76435	2.06749	25.1289		Hepatitis	5.00872	1.62616	35.5034		Systemic lupus erythematosus and connective tissue disorders	6.65507	1.54334	37.2349		Other specified and unspecified liver disease	7.75303	0.993612	32.6222
Osteoporosis	13.4526	2.33979	21.187		Chronic obstructive pulmonary disease and bronchiectasis	73.424	1.99763	24.2797		Depressive disorders	31.6822	1.54292	33.686		Disorders of lipid metabolism	75.0564	1.48587	35.8483		Other specified hereditary and degenerative nervous system conditions	6.93107	0.992774	32.5947
Systemic lupus erythematosus and connective tissue disorders	9.85533	2.2855	20.6954		Nerve and nerve root disorders	6.46558	1.96796	23.9191		Malnutrition	8.10364	1.51787	33.1392		Chronic kidney disease	56.7708	1.44751	34.9227		Retinal and vitreous conditions	5.40116	0.974209	31.9851
Diseases of white blood cells	12.0556	2.2581	20.4473		Aortic; peripheral; and visceral artery aneurysms	7.80832	1.90133	23.1092		Blindness and vision defects	3.96886	1.4868	32.4607		Conduction disorders	46.4405	1.41353	34.1031		Diseases of white blood cells	5.19724	0.973483	31.9613
Blindness and vision defects	5.83661	2.18648	19.7988		Osteoporosis	10.6641	1.85479	22.5436		Other and ill-defined cerebrovascular disease	4.10613	1.42835	31.1846		Glaucoma	15.613	1.40806	33.971		Essential hypertension	76.1976	0.97142	31.8936
Other specified and unspecified liver disease	15.7614	2.01994	18.2908		Sleep wake disorders	51.2928	1.74683	21.2314		Nutritional deficiencies	16.5401	1.41316	30.853		Other specified and unspecified nutritional and metabolic disorders	33.9367	1.31168	31.6458		Other specified and unspecified upper respiratory disease	9.38468	0.952154	31.2611
Cerebral infarction	24.7741	2.01083	18.2083		Coronary atherosclerosis and other heart disease	53.3064	1.70791	20.7583		Nervous system pain and pain syndromes	4.92348	1.41043	30.7934		Other specified and unspecified endocrine disorders	4.29201	1.30638	31.5179		Hepatitis	2.89232	0.939039	30.8305
Gout	32.7994	1.97201	17.8568		Esophageal disorders	20.8361	1.6912	20.5553		Other specified and unspecified diseases of bladder and urethra	2.80118	1.36417	29.7835		Heart failure	40.2455	1.24048	29.9279		Nephritis; nephrosis; renal sclerosis	1.84392	0.89799	29.4827
Coagulation and hemorrhagic disorders	14.9279	1.96483	17.7917		Biliary tract disease	5.77725	1.65501	20.1154		Other specified hereditary and degenerative nervous system conditions	9.16293	1.31246	28.6543		Biliary tract disease	4.2884	1.2285	29.6389		Other specified and unspecified nutritional and metabolic disorders	22.8719	0.884017	29.024
Respiratory failure; insufficiency; arrest	8.43516	1.95615	17.7131		Obesity	41.5126	1.59186	19.3479		Gastroduodenal ulcer	6.75943	1.17566	25.6677		Coagulation and hemorrhagic disorders	9.33125	1.22819	29.6315		Hyperplasia of prostate	48.769	0.882919	28.9879
Other specified inflammatory condition of skin	16.0061	1.94874	17.646		Cardiac dysrhythmias	63.2269	1.58719	19.2911		Sleep wake disorders	33.0362	1.12508	24.5634		Other specified and unspecified upper respiratory disease	12.0671	1.22431	29.5378		Systemic lupus erythematosus and connective tissue disorders	3.65874	0.848479	27.8572
Trauma- and stressor-related disorders	6.49367	1.86025	16.8447		Other specified inflammatory condition of skin	13.0092	1.58387	19.2507		Hearing loss	27.2413	1.11483	24.3398		Malnutrition	6.5357	1.22419	29.5349		Hearing loss	20.7217	0.848022	27.8422
Nonrheumatic and unspecified valve disorders	31.3159	1.85986	16.8412		Sequela of cerebral infarction and other cerebrovascular disease	3.88388	1.45496	17.684		Aortic; peripheral; and visceral artery aneurysms	4.19693	1.02195	22.3119		Nutritional deficiencies	14.2723	1.21941	29.4196		Other specified nervous system disorders	1.73303	0.843988	27.7097
Cardiac dysrhythmias	73.3794	1.84205	16.6799		Other specified and unspecified upper respiratory disease	14.2572	1.44651	17.5812		Hyperplasia of prostate	54.9683	0.995151	21.7268		Aortic; peripheral; and visceral artery aneurysms	4.95035	1.20541	29.0819		Trauma- and stressor-related disorders	2.86814	0.821637	26.9759
Other specified joint disorders	10.8196	1.81695	16.4526		Disruptive, impulse-control and conduct disorders	8.90662	1.44584	17.5731		Polyneuropathies	2.00989	0.978816	21.3701		Obesity	31.1174	1.19324	28.7883		Other specified and unspecified hematologic conditions	1.83047	0.810398	26.6069
Nervous system signs and symptoms	21.2266	1.7823	16.1389		Glaucoma	15.8654	1.43082	17.3906		Sequela of specified infectious disease conditions	1.95667	0.952899	20.8043		Digestive congenital anomalies	5.62671	1.1914	28.7437		Sleep wake disorders	23.609	0.804025	26.3977
Other specified and unspecified endocrine disorders	5.74018	1.74717	15.8208		Chronic kidney disease	53.1645	1.35556	16.4758		Gastritis and duodenitis	4.73594	0.887079	19.3673		Anxiety and fear-related disorders	17.2661	1.16786	28.1759		Gastritis and duodenitis	4.23167	0.792625	26.0234
Epilepsy; convulsions	5.63733	1.71586	15.5373		Diverticulosis and diverticulitis	19.1754	1.35339	16.4495		Retinal and vitreous conditions	4.8726	0.878873	19.1881		Other specified inflammatory condition of skin	9.48403	1.15468	27.858		Gastroduodenal ulcer	4.48413	0.779919	25.6062
Nerve and nerve root disorders	5.63264	1.71443	15.5244		Hyperplasia of prostate	74.4819	1.34843	16.3891		Other specified and unspecified nutritional and metabolic disorders	21.9154	0.847048	18.4933		Essential hypertension	89.0722	1.13555	27.3965		Glaucoma	8.56302	0.772258	25.3547
Nervous system pain and pain syndromes	5.95287	1.70532	15.4418		Nervous system signs and symptoms	15.9492	1.33918	16.2767		Osteoarthritis	35.8014	0.846374	18.4786		Depressive disorders	23.0261	1.12137	27.0543		Thyroid disorders	8.80282	0.765531	25.1339
Diverticulosis and diverticulitis	24.0154	1.695	15.3483		Peripheral and visceral vascular disease	27.1553	1.33582	16.2359		Trauma- and stressor-related disorders	2.88131	0.825409	18.0209		Parkinson`s disease	8.9004	1.11141	26.814		Cardiac dysrhythmias	28.6122	0.718255	23.5817
Acute myocardial infarction	13.7192	1.67032	15.1249		Gout	22.1013	1.32881	16.1507		Coagulation and hemorrhagic disorders	6.2337	0.82049	17.9134		Scoliosis and other postural dorsopathic deformities	2.94718	1.10406	26.6366		Obesity	18.6362	0.714631	23.4627
Other and ill-defined cerebrovascular disease	4.78638	1.66498	15.0765		Conduction disorders	43.4987	1.32399	16.0921		Thyroid disorders	9.41203	0.81851	17.8702		Other and ill-defined cerebrovascular disease	3.13976	1.09219	26.3502		Acquired foot deformities	2.48405	0.711608	23.3635
Coronary atherosclerosis and other heart disease	51.335	1.64475	14.8933		Hepatitis	4.02141	1.30562	15.8688		Diseases of white blood cells	4.35503	0.815731	17.8096		Occlusion or stenosis of precerebral or cerebral arteries without infarction	4.52523	1.04942	25.3185		Conduction disorders	23.376	0.711507	23.3602
Retinal and vitreous conditions	8.46888	1.52754	13.832		Hearing loss	31.4049	1.28523	15.621		Essential hypertension	63.6573	0.811548	17.7182		Spondylopathies/spondyloarthropathy (including infective)	19.6157	1.03835	25.0514		Disorders of lipid metabolism	35.1559	0.695972	22.8501
Sequela of cerebral infarction and other cerebrovascular disease	4.07753	1.52751	13.8317		Other specified and unspecified liver disease	9.8959	1.26824	15.4145		Diabetes mellitus without complication	33.4614	0.810731	17.7004		Retinal and vitreous conditions	5.73437	1.03431	24.9539		Transient cerebral ischemia	2.83896	0.691287	22.6963
Esophageal disorders	18.6653	1.515	13.7185		Coagulation and hemorrhagic disorders	9.45047	1.24389	15.1185		Headache; including migraine	1.97028	0.799605	17.4575		Trauma- and stressor-related disorders	3.60031	1.03138	24.8833		Other specified inflammatory condition of skin	5.60002	0.681802	22.3849
Occlusion or stenosis of precerebral or cerebral arteries without infarction	6.45131	1.49609	13.5472		Nutritional deficiencies	14.3965	1.23002	14.95		Chronic obstructive pulmonary disease and bronchiectasis	28.9827	0.788524	17.2155		Cardiac dysrhythmias	40.9106	1.02698	24.7771		Chronic kidney disease	26.1376	0.666439	21.8805
Conduction disorders	48.5389	1.4774	13.378		Other general signs and symptoms	14.5536	1.222	14.8525		Diverticulosis and diverticulitis	10.6156	0.749243	16.3579		Cataract and other lens disorders	39.1914	1.01522	24.4934		Chronic obstructive pulmonary disease and bronchiectasis	24.1135	0.656049	21.5394
Nutritional deficiencies	17.2558	1.47431	13.35		Osteoarthritis	51.6274	1.22051	14.8344		Disorders of lipid metabolism	37.8454	0.749216	16.3574		Neoplasia (general)	32.9607	1.00955	24.3566		Myocarditis and cardiomyopathy	2.25539	0.646102	21.2128
Chronic obstructive pulmonary disease and bronchiectasis	53.2931	1.44993	13.1292		Disorders of lipid metabolism	61.1823	1.21121	14.7214		Transient cerebral ischemia	3.0035	0.731352	15.9673		Neurocognitive disorders	47.0669	1.00094	24.1488		Alcohol-related disorders	1.95297	0.634064	20.8175
Obesity	36.1768	1.38725	12.5617		Spondylopathies/spondyloarthropathy (including infective)	22.8586	1.21002	14.7068		Obesity	18.9194	0.725493	15.8394		Disorders of teeth and gingiva	10.0379	0.997646	24.0693		Urinary incontinence	35.9395	0.631861	20.7452
Hearing loss	33.8102	1.38366	12.5292		Other specified hereditary and degenerative nervous system conditions	8.33414	1.19374	14.5091		Chronic kidney disease	28.4431	0.725225	15.8336		Chronic obstructive pulmonary disease and bronchiectasis	36.314	0.987983	23.8362		Coronary atherosclerosis and other heart disease	19.0981	0.611895	20.0897
Aortic; peripheral; and visceral artery aneurysms	5.63889	1.37307	12.4333		Neoplasia (general)	37.5947	1.15149	13.9954		Cardiac dysrhythmias	28.5918	0.717742	15.6702		Hematologic neoplasia	2.55051	0.955461	23.0516		Sequela of specified infectious disease conditions	1.22904	0.598541	19.6512
Osteoarthritis	55.4821	1.31164	11.877		Polyneuropathies	2.34466	1.14185	13.8784		Other specified and unspecified endocrine disorders	2.28276	0.694814	15.1696		Blindness and vision defects	2.51526	0.942256	22.733		Cerebral infarction	7.37157	0.598326	19.6442
Other specified hereditary and degenerative nervous system conditions	9.10476	1.30412	11.8089		Malnutrition	6.06482	1.13599	13.8071		Occlusion or stenosis of precerebral or cerebral arteries without infarction	2.87597	0.66695	14.5613		Acquired foot deformities	3.15847	0.904809	21.8295		Other specified and unspecified gastrointestinal disorders	1.22411	0.596141	19.5724
Hyperplasia of prostate	70.2577	1.27195	11.5176		Anxiety and fear-related disorders	16.7119	1.13038	13.7389		Spondylopathies/spondyloarthropathy (including infective)	12.585	0.666186	14.5446		Urinary incontinence	50.4534	0.887033	21.4007		Coagulation and hemorrhagic disorders	4.5228	0.595298	19.5448
Glaucoma	13.8607	1.25003	11.3191		Other specified and unspecified nutritional and metabolic disorders	28.9855	1.12031	13.6166		Disorders of teeth and gingiva	6.5719	0.653166	14.2603		Hyperplasia of prostate	48.9457	0.886117	21.3786		Other specified joint disorders	3.52232	0.591507	19.4203
Disruptive, impulse-control and conduct disorders	7.66875	1.24489	11.2726		Transient cerebral ischemia	4.5595	1.11024	13.4941		Cataract and other lens disorders	25.0378	0.648584	14.1603		Osteoarthritis	37.1728	0.878794	21.2019		Nonrheumatic and unspecified valve disorders	9.90126	0.588038	19.3064
Hypertension with complications and secondary hypertension	10.9831	1.2439	11.2636		Trauma- and stressor-related disorders	3.81272	1.09223	13.2752		Alcohol-related disorders	1.92093	0.62366	13.6161		Other specified and unspecified liver disease	6.78983	0.87017	20.9938		Epilepsy; convulsions	1.89283	0.576131	18.9155
Depressive disorders	25.4618	1.23999	11.2282		Acute myocardial infarction	8.94721	1.08932	13.2399		Diabetes mellitus with complication	9.32167	0.613466	13.3936		Nonrheumatic and unspecified valve disorders	14.2058	0.843687	20.3549		Other and ill-defined cerebrovascular disease	1.59262	0.554003	18.189
Digestive congenital anomalies	5.72924	1.2131	10.9848		Disorders of teeth and gingiva	10.5795	1.05147	12.7799		Hematologic neoplasia	1.63516	0.612555	13.3737		Hearing loss	19.92	0.815213	19.6679		Malnutrition	2.86558	0.536745	17.6224
Chronic kidney disease	47.1561	1.20236	10.8875		Gastritis and duodenitis	5.60772	1.05037	12.7664		Anxiety and fear-related disorders	8.89626	0.601733	13.1374		Diseases of white blood cells	4.14862	0.777069	18.7477		Respiratory failure; insufficiency; arrest	2.29527	0.532284	17.4759
Hepatitis	3.68568	1.19662	10.8355		Essential hypertension	81.8209	1.04311	12.6782		Conduction disorders	19.663	0.598491	13.0666		Pressure ulcer of skin	9.43055	0.752898	18.1645		Diabetes mellitus without complication	20.1912	0.489209	16.0617
Neoplasia (general)	38.6282	1.18314	10.7134		Other specified joint disorders	6.17834	1.03754	12.6105		Nephritis; nephrosis; renal sclerosis	1.21682	0.592589	12.9378		Diverticulosis and diverticulitis	10.5433	0.744141	17.9532		Symptoms of mental and substance use conditions	6.17543	0.477371	15.673
Sleep wake disorders	33.8418	1.15251	10.4361		Depressive disorders	21.2887	1.03676	12.6011		Other specified inflammatory condition of skin	4.83818	0.589048	12.8605		Asthma	3.50471	0.742084	17.9036		Depressive disorders	9.65054	0.469981	15.4304
Diabetes mellitus without complication	47.5303	1.1516	10.4279		Non-pressure ulcer of skin	6.15995	1.03445	12.5729		Gout	9.73235	0.585143	12.7752		Sleep wake disorders	21.1424	0.720025	17.3714		Other specified and unspecified diseases of bladder and urethra	0.944376	0.459911	15.0998
Neurocognitive disorders	54.0432	1.1493	10.407		Cataract and other lens disorders	39.7834	1.03056	12.5257		Other specified and unspecified liver disease	4.53131	0.580723	12.6787		Nervous system signs and symptoms	8.30918	0.697685	16.8324		Miscellaneous mental and behavioral disorders/conditions	2.1458	0.45435	14.9172
Essential hypertension	89.3403	1.13897	10.3135		Acquired foot deformities	3.57876	1.02521	12.4606		Other specified joint disorders	3.44528	0.578569	12.6317		Gastritis and duodenitis	3.62711	0.679386	16.3909		Blindness and vision defects	1.10167	0.412702	13.5498
Disorders of lipid metabolism	57.0275	1.12896	10.2228		Thyroid disorders	11.4237	0.993456	12.0747		Neoplasia (general)	18.571	0.568809	12.4186		Disruptive, impulse-control and conduct disorders	4.17519	0.677773	16.352		Other and ill-defined heart disease	3.97833	0.412223	13.5341
Other specified and unspecified upper respiratory disease	11.0849	1.12466	10.1839		Urinary incontinence	56.3152	0.99009	12.0338		Digestive congenital anomalies	2.60175	0.550891	12.0274		Esophageal disorders	8.33423	0.676462	16.3204		Gout	6.67861	0.401541	13.1834
Urinary incontinence	63.0113	1.10782	10.0314		Blindness and vision defects	2.51643	0.942694	11.4577		Glaucoma	6.07652	0.548012	11.9645		Hypertension with complications and secondary hypertension	5.37366	0.608598	14.6831		Nerve and nerve root disorders	1.31116	0.399085	13.1027
Nephritis; nephrosis; renal sclerosis	2.25146	1.09646	9.92857		Neurocognitive disorders	43.9928	0.935568	11.3711		Other specified and unspecified upper respiratory disease	5.16273	0.523802	11.436		Cerebral infarction	7.4275	0.602866	14.5448		Aortic; peripheral; and visceral artery aneurysms	1.63408	0.397899	13.0638
Anxiety and fear-related disorders	14.0624	0.951166	8.61289		Epilepsy; convulsions	2.99068	0.910287	11.0639		Peripheral and visceral vascular disease	9.49609	0.467131	10.1987		Other general signs and symptoms	6.44105	0.540826	13.048		Peripheral and visceral vascular disease	7.82744	0.385047	12.6418
Spondylopathies/spondyloarthropathy (including infective)	17.8593	0.945379	8.56049		Cerebral infarction	11.2057	0.909529	11.0547		Respiratory failure; insufficiency; arrest	1.87771	0.435449	9.507		Myocarditis and cardiomyopathy	1.87866	0.53818	12.9842		Pressure ulcer of skin	4.78134	0.381723	12.5327
Peripheral and visceral vascular disease	18.9095	0.930192	8.42297		Diseases of white blood cells	4.8468	0.907843	11.0342		Esophageal disorders	5.36307	0.435302	9.50379		Other specified hereditary and degenerative nervous system conditions	3.5978	0.515333	12.433		Chronic rheumatic heart disease	1.5634	0.380687	12.4987
Transient cerebral ischemia	3.76054	0.91569	8.29166		Paralysis (other than cerebral palsy)	2.95658	0.899909	10.9377		Scoliosis and other postural dorsopathic deformities	0.995144	0.372796	8.13912		Other and ill-defined heart disease	4.88855	0.506537	12.2208		Neurocognitive disorders	17.5685	0.373617	12.2666
Hematologic neoplasia	2.37108	0.888244	8.04312		Retinal and vitreous conditions	4.58014	0.826122	10.0409		Heart failure	11.6784	0.359961	7.85889		Symptoms of mental and substance use conditions	6.24103	0.482441	11.6394		Biliary tract disease	1.27928	0.366475	12.0321
Other general signs and symptoms	10.1046	0.848437	7.68267		Nephritis; nephrosis; renal sclerosis	1.69325	0.824614	10.0226		Non-pressure ulcer of skin	2.10565	0.353604	7.7201		Nervous system pain and pain syndromes	1.65692	0.474659	11.4517		Nervous system pain and pain syndromes	1.21509	0.348087	11.4284
Other specified and unspecified diseases of bladder and urethra	1.71568	0.835536	7.56585		Miscellaneous mental and behavioral disorders/conditions	3.86942	0.819307	9.95806		Nerve and nerve root disorders	1.10773	0.337166	7.36121		Miscellaneous mental and behavioral disorders/conditions	2.19659	0.465104	11.2211		Nutritional deficiencies	4.07377	0.348057	11.4274
Other specified and unspecified nutritional and metabolic disorders	20.6305	0.797385	7.2204		Scoliosis and other postural dorsopathic deformities	2.07877	0.778739	9.46499		Acquired foot deformities	1.12812	0.323174	7.05573		Epilepsy; convulsions	1.36463	0.41536	10.021		Heart failure	10.7763	0.332156	10.9053
Cataract and other lens disorders	29.5917	0.766551	6.94119		Hematologic neoplasia	2.03795	0.763449	9.27915		Pulmonary heart disease	2.22272	0.318371	6.95088		Other specified and unspecified gastrointestinal disorders	0.757897	0.369096	8.90484		Occlusion or stenosis of precerebral or cerebral arteries without infarction	1.40167	0.325053	10.6721
Pressure ulcer of skin	9.08602	0.725392	6.56849		Other and ill-defined cerebrovascular disease	2.17593	0.756912	9.1997		Nonrheumatic and unspecified valve disorders	5.00255	0.297103	6.48653		Osteoporosis	2.09421	0.364243	8.78776		Other general signs and symptoms	3.85402	0.323605	10.6246
Gastroduodenal ulcer	3.81301	0.663191	6.00525		Parkinson`s disease	5.84965	0.730457	8.87816		Myocarditis and cardiomyopathy	1.01885	0.29187	6.3723		Paralysis (other than cerebral palsy)	1.11521	0.339441	8.1894		Parkinson`s disease	2.23792	0.279453	9.17499
Malnutrition	3.47653	0.651181	5.8965		Pressure ulcer of skin	9.1219	0.728257	8.85142		Hypertension with complications and secondary hypertension	2.51695	0.285059	6.22358		Headache; including migraine	0.834275	0.338577	8.16854		Lung disease due to external agents	0.62618	0.277227	9.10189
Thyroid disorders	7.13441	0.620439	5.61813		Systemic lupus erythematosus and connective tissue disorders	3.12801	0.725401	8.81671		Systemic lupus erythematosus and connective tissue disorders	1.06572	0.247146	5.39585		Alcohol-related disorders	0.940877	0.305472	7.36984		Osteoporosis	1.44633	0.251557	8.25911
Diabetes mellitus with complication	9.13616	0.601258	5.44444		Digestive congenital anomalies	3.19611	0.676741	8.22528		Chronic rheumatic heart disease	1.01384	0.246869	5.3898		Hepatitis	0.888789	0.28856	6.96184		Pulmonary heart disease	1.5744	0.22551	7.40393
Asthma	2.49606	0.528513	4.78573		Diabetes mellitus without complication	27.6294	0.669428	8.1364		Asthma	1.09015	0.230828	5.03959		Pulmonary heart disease	1.15565	0.16553	3.9936		Diabetes mellitus with complication	3.07326	0.202254	6.64037
Symptoms of mental and substance use conditions	6.7804	0.524136	4.7461		Symptoms of mental and substance use conditions	8.50937	0.657788	7.99492		Other and ill-defined heart disease	2.20178	0.228141	4.98093		Sequela of cerebral infarction and other cerebrovascular disease	0.33299	0.124743	3.00956		Acute myocardial infarction	1.65791	0.20185	6.62712
Disorders of teeth and gingiva	5.12995	0.509854	4.61678		Other specified nervous system disorders	1.13687	0.553654	6.72925		Other specified nervous system disorders	0.290673	0.141558	3.09058		Other specified and unspecified hematologic conditions	0.0465696	0.0206176	0.497423		Nervous system signs and symptoms	2.3198	0.194783	6.3951
Parkinson`s disease	3.19744	0.39927	3.61543		Other specified and unspecified hematologic conditions	0.995345	0.440667	5.35597		Coronary atherosclerosis and other heart disease	4.29342	0.137559	3.00327		Sequela of specified infectious disease conditions	0.0336006	0.0163635	0.394788		Other specified and unspecified endocrine disorders	0.639484	0.194643	6.3905
Scoliosis and other postural dorsopathic deformities	0.951192	0.356331	3.22661		Diabetes mellitus with complication	4.11746	0.270974	3.29348		Lung disease due to external agents	0.191418	0.0847461	1.85023		Lung disease due to external agents	0.0348037	0.0154085	0.371748		Paralysis (other than cerebral palsy)	0.572863	0.174365	5.72474
Other specified nervous system disorders	0.643619	0.313442	2.83825		Other specified and unspecified diseases of bladder and urethra	0.491866	0.239539	2.91142		Other specified and unspecified gastrointestinal disorders	0.151658	0.0738576	1.6125		Respiratory failure; insufficiency; arrest	0.0375986	0.0087193	0.210363		Non-pressure ulcer of skin	0.501993	0.0843003	2.76774
Other specified and unspecified hematologic conditions	0.583503	0.258333	2.33923		Gastroduodenal ulcer	1.02951	0.179061	2.17635		Acute myocardial infarction	0.0710585	0.00865137	0.188882		Chronic rheumatic heart disease	0.0228812	0.00557156	0.13442		Disruptive, impulse-control and conduct disorders	0.299786	0.0486652	1.59777
Headache; including migraine	0.0169971	0.00689798	0.0624618		Headache; including migraine	0.293073	0.118939	1.44561		Biliary tract disease	0.0163419	0.00468147	0.102209		Polyneuropathies	0.0105168	0.00512167	0.123566		Sequela of cerebral infarction and other cerebrovascular disease	0.00342216	0.001282	0.0420904

## Sheet: Female 81-95
Cardiorespiratory					DM - cardiovascular diseases					Osteoinflammatory - neoplasia					Psychogeriatric
Chronic condition	Prevalence (%)	O/E ratio	Exclusivity (%)		Chronic condition	Prevalence (%)	O/E ratio	Exclusivity (%)		Chronic condition	Prevalence (%)	O/E ratio	Exclusivity (%)		Chronic condition	Prevalence (%)	O/E ratio	Exclusivity (%)
Chronic rheumatic heart disease	15.065	3.92345	61.1634		Acute myocardial infarction	10.224	3.95106	65.9394		Hepatitis	3.42946	1.6434	42.5227		Schizophrenia spectrum and other psychotic disorders	3.90258	1.66975	69.8738
Respiratory failure; insufficiency; arrest	8.16356	3.6222	56.4672		Diabetes mellitus with complication	38.5024	3.90898	65.237		Other specified and unspecified gastrointestinal disorders	4.47266	1.53093	39.6125		Parkinson`s disease	8.39676	1.64907	69.0084
Pulmonary heart disease	24.1263	3.40039	53.0093		Non-pressure ulcer of skin	15.1497	2.66902	44.5434		Other specified and unspecified upper respiratory disease	12.5874	1.50797	39.0184		Symptoms of mental and substance use conditions	21.1407	1.44723	60.5622
Gout	6.15199	2.83465	44.1898		Respiratory failure; insufficiency; arrest	5.65465	2.50899	41.8726		Scoliosis and other postural dorsopathic deformities	9.82196	1.43496	37.1295		Other general signs and symptoms	28.2766	1.41147	59.0657
Drug induced or toxic related condition	7.0117	2.625	40.9217		Gout	5.19285	2.39271	39.932		Other specified inflammatory condition of skin	5.42259	1.41223	36.5413		Pressure ulcer of skin	22.3271	1.40778	58.9115
Other and ill-defined heart disease	23.3914	2.50205	39.0049		Peripheral and visceral vascular disease	16.3581	2.36108	39.4042		Glaucoma	19.7647	1.36081	35.2108		Neurocognitive disorders	80.6975	1.26705	53.022
Nonrheumatic and unspecified valve disorders	31.9903	2.39527	37.3404		Coronary atherosclerosis and other heart disease	31.3826	2.33518	38.9719		Acquired foot deformities	9.28263	1.35617	35.0907		Disruptive, impulse-control and conduct disorders	4.68306	1.21963	51.0378
Hypertension with complications and secondary hypertension	17.5181	2.23263	34.8049		Other and ill-defined heart disease	21.0339	2.24988	37.5483		Cataract and other lens disorders	42.5783	1.35302	35.0091		Epilepsy; convulsions	5.68606	1.21641	50.903
Chronic obstructive pulmonary disease and bronchiectasis	25.0804	2.1616	33.6977		Heart failure	66.1704	2.16	36.0484		Digestive congenital anomalies	6.42923	1.35127	34.9638		Malnutrition	2.61166	1.1588	48.4923
Asthma	21.6595	2.14447	33.4305		Diabetes mellitus without complication	65.2154	2.10588	35.1451		Diverticulosis and diverticulitis	14.7485	1.34876	34.8989		Paralysis (other than cerebral palsy)	2.82676	1.12882	47.2376
Menopausal disorders	8.22431	2.1419	33.3904		Biliary tract disease	5.50529	2.06104	34.3968		Esophageal disorders	17.6183	1.31917	34.1334		Urinary incontinence	91.3399	1.10642	46.3004
Coagulation and hemorrhagic disorders	6.6713	1.99805	31.148		Pulmonary heart disease	14.2271	2.00519	33.4646		Nerve and nerve root disorders	7.80265	1.31656	34.0658		Nervous system signs and symptoms	12.8975	1.09583	45.8573
Nerve and nerve root disorders	11.8357	1.99707	31.1328		Other specified and unspecified endocrine disorders	7.48614	1.99298	33.2609		Hematologic neoplasia	2.61555	1.3056	33.7821		Miscellaneous mental and behavioral disorders/conditions	3.89687	1.03743	43.4134
Heart failure	60.9899	1.9909	31.0365		Paralysis (other than cerebral palsy)	4.97634	1.98722	33.1647		Trauma- and stressor-related disorders	4.8794	1.27077	32.8809		Disorders of teeth and gingiva	5.77712	0.974788	40.7919
Crystal arthropathies (excluding gout)	4.29412	1.90532	29.7024		Nonrheumatic and unspecified valve disorders	25.9044	1.93959	32.3699		Menopausal disorders	4.76838	1.24185	32.1327		Cerebral infarction	7.6802	0.929382	38.8918
Other specified and unspecified liver disease	10.8346	1.85426	28.9064		Conduction disorders	33.6502	1.91966	32.0373		Other specified and unspecified liver disease	7.11278	1.2173	31.4975		Headache; including migraine	2.77377	0.92305	38.6268
Diseases of white blood cells	3.66084	1.82737	28.4872		Nervous system pain and pain syndromes	15.476	1.83567	30.6355		Retinal and vitreous conditions	9.73071	1.21431	31.4201		Other specified hereditary and degenerative nervous system conditions	8.36427	0.919302	38.47
Hepatitis	3.76221	1.80285	28.105		Miscellaneous mental and behavioral disorders/conditions	6.88732	1.83356	30.6003		Prolapse of female genital organs	6.88709	1.16208	30.0685		Depressive disorders	30.6542	0.895699	37.4823
Hematologic neoplasia	3.58809	1.79105	27.9211		Chronic rheumatic heart disease	6.96119	1.81294	30.2561		Spondylopathies/spondyloarthropathy (including infective)	22.7069	1.14298	29.5744		Essential hypertension	72.0731	0.878368	36.757
Esophageal disorders	22.8812	1.71323	26.7078		Malnutrition	3.94679	1.7512	29.2259		Neoplasia (general)	15.7218	1.12111	29.0087		Other specified and unspecified nutritional and metabolic disorders	26.1058	0.873596	36.5573
Retinal and vitreous conditions	13.6291	1.7008	26.5141		Cardiac dysrhythmias	53.8288	1.71053	28.547		Headache; including migraine	3.35328	1.1159	28.8737		Anxiety and fear-related disorders	22.8256	0.857213	35.8717
Nervous system pain and pain syndromes	14.1992	1.68422	26.2557		Nutritional deficiencies	26.2639	1.71001	28.5383		Osteoporosis	28.6508	1.10012	28.4654		Osteoporosis	22.2849	0.855685	35.8078
Other specified and unspecified gastrointestinal disorders	4.88553	1.67225	26.069		Cerebral infarction	13.9521	1.68835	28.1769		Gastroduodenal ulcer	3.09534	1.09065	28.2205		Other and ill-defined cerebrovascular disease	2.38383	0.839951	35.1494
Other specified and unspecified upper respiratory disease	13.9318	1.66903	26.0189		Hypertension with complications and secondary hypertension	13.1869	1.68062	28.048		Asthma	10.7824	1.06755	27.6226		Sleep wake disorders	27.2444	0.832621	34.8426
Trauma- and stressor-related disorders	6.36098	1.65662	25.8254		Epilepsy; convulsions	7.8502	1.67938	28.0273		Anxiety and fear-related disorders	27.9095	1.04814	27.1204		Osteoarthritis	50.0903	0.824288	34.4939
Diverticulosis and diverticulitis	17.9615	1.64258	25.6066		Chronic kidney disease	64.8611	1.65679	27.6503		Osteoarthritis	63.4631	1.04435	27.0225		Hearing loss	19.9978	0.793292	33.1968
Conduction disorders	28.6301	1.63328	25.4615		Transient cerebral ischemia	4.23401	1.63624	27.3072		Coagulation and hemorrhagic disorders	3.46502	1.03777	26.8522		Gastroduodenal ulcer	2.24604	0.7914	33.1176
Other specified inflammatory condition of skin	6.21871	1.61957	25.2478		Other specified joint disorders	11.8259	1.62844	27.1771		Diseases of white blood cells	2.03086	1.01374	26.2304		Disorders of lipid metabolism	32.0574	0.763513	31.9507
Non-pressure ulcer of skin	9.17192	1.61588	25.1902		Other specified hereditary and degenerative nervous system conditions	13.6887	1.5045	25.1087		Systemic lupus erythematosus and connective tissue disorders	7.52447	1.01285	26.2072		Neoplasia (general)	10.6161	0.757029	31.6793
Cardiac dysrhythmias	50.6632	1.60993	25.0976		Diverticulosis and diverticulitis	16.167	1.47848	24.6744		Essential hypertension	82.8981	1.01029	26.1412		Diabetes mellitus without complication	23.2493	0.750747	31.4165
Obesity	50.1718	1.5859	24.723		Drug induced or toxic related condition	3.93644	1.47371	24.5947		Crystal arthropathies (excluding gout)	2.25982	1.00269	25.9445		Systemic lupus erythematosus and connective tissue disorders	5.55492	0.747729	31.2902
Spondylopathies/spondyloarthropathy (including infective)	31.4836	1.58476	24.7052		Gastritis and duodenitis	4.54618	1.47198	24.5659		Sleep wake disorders	32.6398	0.997513	25.8105		Transient cerebral ischemia	1.90031	0.734379	30.7315
Gastroduodenal ulcer	4.46957	1.57487	24.5509		Nervous system signs and symptoms	17.1831	1.45995	24.3652		Hearing loss	25.124	0.996639	25.7879		Chronic kidney disease	28.3488	0.724133	30.3027
Thyroid disorders	37.8268	1.55727	24.2765		Spondylopathies/spondyloarthropathy (including infective)	28.8498	1.45219	24.2356		Disorders of teeth and gingiva	5.87744	0.991714	25.6605		Other specified and unspecified endocrine disorders	2.69044	0.716254	29.973
Biliary tract disease	4.10192	1.53566	23.9397		Other specified and unspecified liver disease	8.42645	1.44213	24.0677		Disorders of lipid metabolism	41.2446	0.982327	25.4176		Thyroid disorders	16.895	0.695539	29.1062
Prolapse of female genital organs	9.06805	1.53007	23.8526		Hematologic neoplasia	2.88411	1.43965	24.0264		Thyroid disorders	23.2964	0.959076	24.816		Other specified joint disorders	5.02267	0.691627	28.9425
Nutritional deficiencies	22.9126	1.49181	23.2561		Obesity	45.2854	1.43145	23.8895		Gastritis and duodenitis	2.91524	0.943908	24.4235		Gastritis and duodenitis	2.09961	0.67982	28.4484
Digestive congenital anomalies	7.07898	1.48783	23.194		Diseases of white blood cells	2.80552	1.40042	23.3717		Obesity	29.3841	0.928817	24.033		Nutritional deficiencies	10.0953	0.657293	27.5057
Scoliosis and other postural dorsopathic deformities	10.1528	1.4833	23.1234		Crystal arthropathies (excluding gout)	3.1327	1.38999	23.1976		Other specified and unspecified nutritional and metabolic disorders	27.0413	0.9049	23.4142		Obesity	20.6799	0.65368	27.3545
Systemic lupus erythematosus and connective tissue disorders	10.9008	1.46732	22.8744		Disorders of lipid metabolism	58.0337	1.38219	23.0675		Other and ill-defined cerebrovascular disease	2.56505	0.903803	23.3858		Cardiac dysrhythmias	20.1326	0.639757	26.7718
Other specified joint disorders	10.6092	1.4609	22.7742		Chronic obstructive pulmonary disease and bronchiectasis	15.8007	1.36181	22.7274		Other specified hereditary and degenerative nervous system conditions	8.01589	0.881013	22.7961		Glaucoma	9.1906	0.632778	26.4798
Gastritis and duodenitis	4.46995	1.4473	22.5622		Nerve and nerve root disorders	7.97988	1.34646	22.4712		Nervous system pain and pain syndromes	7.34861	0.871647	22.5537		Acquired foot deformities	4.30912	0.629551	26.3448
Anxiety and fear-related disorders	37.7754	1.41865	22.1156		Neoplasia (general)	18.6339	1.32878	22.176		Transient cerebral ischemia	2.16138	0.83527	21.6125		Cataract and other lens disorders	19.6994	0.625992	26.1959
Other specified and unspecified endocrine disorders	5.29081	1.40853	21.9579		Thyroid disorders	31.7313	1.30633	21.8013		Other specified joint disorders	5.92372	0.815703	21.1062		Prolapse of female genital organs	3.53335	0.596191	24.9487
Acquired foot deformities	9.45467	1.3813	21.5334		Menopausal disorders	4.88447	1.27209	21.2299		Chronic obstructive pulmonary disease and bronchiectasis	9.42161	0.81202	21.0109		Trauma- and stressor-related disorders	2.23682	0.582545	24.3777
Depressive disorders	47.1206	1.37684	21.4638		Prolapse of female genital organs	7.50364	1.26611	21.1301		Depressive disorders	27.608	0.806691	20.873		Digestive congenital anomalies	2.76807	0.581781	24.3458
Chronic kidney disease	53.4597	1.36556	21.288		Coagulation and hemorrhagic disorders	4.11192	1.23152	20.5529		Hypertension with complications and secondary hypertension	6.32782	0.80646	20.867		Peripheral and visceral vascular disease	3.9779	0.57416	24.0268
Cataract and other lens disorders	42.8098	1.36038	21.2072		Retinal and vitreous conditions	9.86438	1.23099	20.5441		Chronic kidney disease	31.4084	0.802286	20.759		Scoliosis and other postural dorsopathic deformities	3.90366	0.570315	23.8659
Other and ill-defined cerebrovascular disease	3.81775	1.3452	20.9705		Other and ill-defined cerebrovascular disease	3.48518	1.22801	20.4943		Nutritional deficiencies	12.2872	0.800001	20.6999		Esophageal disorders	7.39461	0.553672	23.1694
Hearing loss	33.8643	1.34336	20.9419		Other specified and unspecified nutritional and metabolic disorders	36.5987	1.22473	20.4395		Conduction disorders	13.9492	0.795768	20.5904		Chronic obstructive pulmonary disease and bronchiectasis	6.25621	0.539205	22.5641
Peripheral and visceral vascular disease	9.27403	1.33859	20.8675		Depressive disorders	41.3843	1.20923	20.1809		Urinary incontinence	63.9113	0.774173	20.0316		Conduction disorders	9.1782	0.523595	21.9108
Disruptive, impulse-control and conduct disorders	5.06159	1.31821	20.5499		Other specified inflammatory condition of skin	4.62628	1.20484	20.1077		Nonrheumatic and unspecified valve disorders	10.3235	0.772973	20.0006		Diseases of white blood cells	1.04893	0.523591	21.9107
Osteoarthritis	79.422	1.30697	20.3746		Hearing loss	30.3208	1.20279	20.0734		Biliary tract disease	2.04935	0.767225	19.8518		Coronary atherosclerosis and other heart disease	7.01215	0.521773	21.8346
Transient cerebral ischemia	3.37769	1.30531	20.3488		Systemic lupus erythematosus and connective tissue disorders	8.73742	1.17612	19.6282		Cardiac dysrhythmias	23.8176	0.756856	19.5836		Biliary tract disease	1.39226	0.521227	21.8117
Coronary atherosclerosis and other heart disease	17.4716	1.30006	20.2669		Essential hypertension	96.1642	1.17197	19.559		Coronary atherosclerosis and other heart disease	9.83023	0.731467	18.9266		Asthma	5.24738	0.519534	21.7409
Headache; including migraine	3.89199	1.29517	20.1906		Glaucoma	16.9082	1.16414	19.4284		Cerebral infarction	5.94838	0.719814	18.6251		Retinal and vitreous conditions	4.12123	0.514295	21.5217
Sleep wake disorders	42.2271	1.29051	20.1181		Sleep wake disorders	37.7008	1.15218	19.2288		Neurocognitive disorders	44.2515	0.694801	17.9779		Spondylopathies/spondyloarthropathy (including infective)	10.1997	0.513414	21.4848
Osteoporosis	33.419	1.2832	20.0041		Hepatitis	2.27258	1.08902	18.1747		Diabetes mellitus without complication	21.0792	0.680671	17.6123		Coagulation and hemorrhagic disorders	1.71121	0.512508	21.4469
Other specified and unspecified nutritional and metabolic disorders	37.5504	1.25658	19.589		Osteoarthritis	65.9384	1.08509	18.109		Peripheral and visceral vascular disease	4.2042	0.606823	15.7015		Other specified and unspecified upper respiratory disease	4.24224	0.50822	21.2674
Disorders of lipid metabolism	52.6928	1.25499	19.5643		Urinary incontinence	87.3506	1.0581	17.6587		Acute myocardial infarction	1.56815	0.606014	15.6805		Crystal arthropathies (excluding gout)	1.13938	0.505547	21.1556
Glaucoma	17.5912	1.21116	18.881		Cataract and other lens disorders	33.164	1.05386	17.5879		Drug induced or toxic related condition	1.5631	0.585185	15.1416		Nervous system pain and pain syndromes	4.14114	0.491197	20.5551
Diabetes mellitus with complication	11.3695	1.15429	17.9944		Digestive congenital anomalies	4.98811	1.04838	17.4964		Pressure ulcer of skin	9.19681	0.579883	15.0044		Non-pressure ulcer of skin	2.71366	0.478083	20.0063
Disorders of teeth and gingiva	6.72669	1.13501	17.6939		Asthma	10.413	1.03098	17.206		Other specified and unspecified endocrine disorders	2.14972	0.572303	14.8082		Heart failure	14.2111	0.463892	19.4125
Essential hypertension	92.3358	1.12531	17.5427		Acquired foot deformities	6.98504	1.0205	17.0311		Disruptive, impulse-control and conduct disorders	2.06436	0.537631	13.9111		Drug induced or toxic related condition	1.23461	0.462209	19.342
Nervous system signs and symptoms	13.1978	1.12134	17.4808		Trauma- and stressor-related disorders	3.89195	1.0136	16.916		Other general signs and symptoms	10.53	0.525621	13.6004		Other specified inflammatory condition of skin	1.6611	0.432608	18.1033
Neoplasia (general)	15.4148	1.09922	17.136		Other specified and unspecified gastrointestinal disorders	2.9419	1.00697	16.8053		Heart failure	15.9864	0.521846	13.5027		Other specified and unspecified gastrointestinal disorders	1.22268	0.418506	17.5132
Malnutrition	2.43439	1.08015	16.8387		Esophageal disorders	12.7957	0.958076	15.9894		Other and ill-defined heart disease	4.56542	0.488337	12.6356		Hypertension with complications and secondary hypertension	3.05256	0.389039	16.2801
Miscellaneous mental and behavioral disorders/conditions	3.95828	1.05378	16.4276		Scoliosis and other postural dorsopathic deformities	6.51341	0.951593	15.8812		Nervous system signs and symptoms	5.59335	0.475237	12.2967		Other specified and unspecified liver disease	2.16823	0.371078	15.5285
Urinary incontinence	84.7793	1.02695	16.0094		Disorders of teeth and gingiva	5.62993	0.949952	15.8538		Symptoms of mental and substance use conditions	6.83464	0.46788	12.1063		Diverticulosis and diverticulitis	3.8726	0.35415	14.8201
Diabetes mellitus without complication	31.4391	1.0152	15.8262		Osteoporosis	24.5356	0.942102	15.7228		Non-pressure ulcer of skin	2.25074	0.396527	10.2601		Hematologic neoplasia	0.683167	0.341014	14.2704
Acute myocardial infarction	2.42214	0.936039	14.5921		Neurocognitive disorders	56.9458	0.894117	14.9219		Epilepsy; convulsions	1.78671	0.382229	9.89012		Menopausal disorders	1.2155	0.316558	13.247
Symptoms of mental and substance use conditions	13.6062	0.931444	14.5205		Anxiety and fear-related disorders	23.761	0.892343	14.8923		Miscellaneous mental and behavioral disorders/conditions	1.38764	0.36942	9.55869		Nerve and nerve root disorders	1.74626	0.294651	12.3302
Cerebral infarction	7.58371	0.917705	14.3063		Disruptive, impulse-control and conduct disorders	3.33635	0.868903	14.5011		Parkinson`s disease	1.80574	0.354635	9.17612		Hepatitis	0.558402	0.267586	11.1977
Neurocognitive disorders	57.5163	0.903075	14.0782		Other general signs and symptoms	17.2978	0.863451	14.4102		Paralysis (other than cerebral palsy)	0.861379	0.343977	8.90036		Other and ill-defined heart disease	2.41528	0.258349	10.8111
Other specified hereditary and degenerative nervous system conditions	7.95225	0.874018	13.6252		Gastroduodenal ulcer	2.39965	0.845525	14.111		Schizophrenia spectrum and other psychotic disorders	0.770709	0.329753	8.53232		Diabetes mellitus with complication	2.45935	0.249687	10.4486
Other general signs and symptoms	16.6081	0.82902	12.9237		Pressure ulcer of skin	13.351	0.841816	14.0491		Chronic rheumatic heart disease	1.23421	0.321432	8.31701		Nonrheumatic and unspecified valve disorders	3.28383	0.245877	10.2892
Pressure ulcer of skin	12.244	0.772014	12.0351		Other specified and unspecified upper respiratory disease	6.84987	0.820614	13.6953		Gout	0.639351	0.294593	7.62255		Gout	0.428158	0.197282	8.25564
Epilepsy; convulsions	3.35224	0.717139	11.1796		Parkinson`s disease	3.91959	0.769781	12.8469		Pulmonary heart disease	2.00091	0.28201	7.29698		Pulmonary heart disease	1.05615	0.148855	6.2291
Schizophrenia spectrum and other psychotic disorders	1.67206	0.715405	11.1526		Symptoms of mental and substance use conditions	11.2133	0.767632	12.811		Diabetes mellitus with complication	2.40581	0.24425	6.31994		Acute myocardial infarction	0.234232	0.0905195	3.78796
Paralysis (other than cerebral palsy)	1.71836	0.686197	10.6973		Headache; including migraine	2.21633	0.737545	12.3089		Malnutrition	0.474114	0.210366	5.44319		Respiratory failure; insufficiency; arrest	0.0642872	0.0285245	1.19366
Parkinson`s disease	2.92936	0.575307	8.96857		Schizophrenia spectrum and other psychotic disorders	1.46225	0.625636	10.4413		Respiratory failure; insufficiency; arrest	0.0406372	0.0180309	0.466546		Chronic rheumatic heart disease	0.024171	0.00629497	0.263425
